# Supplementary material for: {[Na1(μ-H2O)Na2]2[(C2O4)2Cr(μ-OH)2Cr(C2O4)2]·H2O}n, a novel hydrated form
Source: Acta Crystallogr Sect E Struct Rep Online. 2010 Jul 21;66(Pt 8):m990–1. doi: 10.1107/S1600536810023986 (PMC3007424; doi:10.1107/S1600536810023986)
Supplement: Supplementary file 1 [file e-66-0m990-sup1.cif]

##############################################################################
###                                                                        ###
###        Electronic paper (Acta Crystallographica Section E)             ###
###                                                                        ###
##############################################################################
#                                                                            #
# This CIF contains the data in a paper accepted for publication in Acta     #
# Crystallographica Section E. It conforms to the requirements of Notes      #
# for Authors for Section E, and has been peer reviewed under the auspices   #
# of the IUCr Commission on Journals.                                        #
#                                                                            #
# Full details of the Crystallographic Information File format               #
# are given in the paper "The Crystallographic Information File (CIF):       #
# a New Standard Archive File for Crystallography" by S. R. Hall, F. H.      #
# Allen and I. D. Brown [Acta Cryst. (1991), A47, 655-685].                  #
#                                                                            #
# The current version of the core CIF dictionary is obtainable from          #
# ftp://ftp.iucr.org/pub/cif_core.dic. The current version number is 2.4.    #
#                                                                            #
# Software is freely available for graphical display of the structure(s) in  #
# this CIF.  For information consult the CIF home page http://www.iucr.org/  #
# cif/home.html                                                              #
#                                                                            #
# This file may be used for bona fide research purposes within the           #
# scientific community so long as proper attribution is given to the journal # 
# article from which it was obtained.                                        #
#                                                                            #
##############################################################################
                                             
data_I
_audit_creation_method     SHELXL-97
_chemical_name_systematic
;
Poly[[\m-aqua-\m-hydroxido-di-\m-oxalato-chromium(III)disodium] monohydrate]
;
_chemical_name_common     ?
_chemical_formula_moiety     'C4 H3 Cr Na2 O10, H2 O'
_chemical_formula_sum     'C4 H5 Cr Na2 O11'
_chemical_formula_iupac     '[Cr Na2 (C2 O4)2 (O H) (H2 O)], H2 O'
_chemical_formula_weight     327.06
_chemical_melting_point     ?
_symmetry_cell_setting     monoclinic
_symmetry_space_group_name_H-M     'P 21/c'
_symmetry_space_group_name_Hall     '-P 2ybc'
loop_
    _symmetry_equiv_pos_as_xyz
    'x, y, z'
    '-x, y+1/2, -z+1/2'
    '-x, -y, -z'
    'x, -y-1/2, z-1/2'
_cell_length_a     9.4776(10)
_cell_length_b     8.6030(10)
_cell_length_c     12.5353(14)
_cell_angle_alpha     90.00
_cell_angle_beta     102.503(2)
_cell_angle_gamma     90.00
_cell_volume     997.84(19)
_cell_formula_units_Z     4
_cell_measurement_reflns_used     6874
_cell_measurement_theta_min     2.20
_cell_measurement_theta_max     26.10
_cell_measurement_temperature     173(2)
_exptl_crystal_description     prism
_exptl_crystal_colour     violet
_exptl_crystal_size_max     0.60
_exptl_crystal_size_mid     0.12
_exptl_crystal_size_min     0.10
_exptl_crystal_density_diffrn     2.177
_exptl_crystal_density_meas     ?
_exptl_crystal_density_method     'not measured'
_exptl_crystal_F_000     652
_exptl_absorpt_coefficient_mu     1.290
_exptl_absorpt_correction_type     multi-scan
_exptl_absorpt_process_details
;
(APEX2; Bruker 2005)
;
_exptl_absorpt_correction_T_min     0.8315
_exptl_absorpt_correction_T_max     0.8818
_diffrn_ambient_temperature     173(2)
_diffrn_radiation_type     MoK\a
_diffrn_radiation_wavelength     0.71073
_diffrn_radiation_source     'fine-focus sealed tube'
_diffrn_radiation_monochromator     graphite
_diffrn_measurement_device_type
;
Bruker--Nonius X8 Kappa APEXII CCD area-detector
;
_diffrn_measurement_method     'phi and omega scans with narrow frames'
_diffrn_detector_area_resol_mean     8.26
_diffrn_reflns_number     13658
_diffrn_reflns_av_R_equivalents     0.0368
_diffrn_reflns_av_sigmaI/netI     0.0203
_diffrn_reflns_theta_min     2.20
_diffrn_reflns_theta_max     26.35
_diffrn_reflns_theta_full     26.35
_diffrn_measured_fraction_theta_max     0.995
_diffrn_measured_fraction_theta_full     0.995
_diffrn_reflns_limit_h_min     -11
_diffrn_reflns_limit_h_max     11
_diffrn_reflns_limit_k_min     -10
_diffrn_reflns_limit_k_max     10
_diffrn_reflns_limit_l_min     -15
_diffrn_reflns_limit_l_max     15
_diffrn_standards_decay_%     0
_refine_special_details
;
Refinement of <i>F</i>^2^ against ALL reflections. The weighted <i>R</i>-factor
<i>wR</i> and goodness of fit <i>S</i> are based on <i>F</i>^2^, conventional
<i>R</i>-factors <i>R</i> are based on <i>F</i>, with <i>F</i> set to zero for
negative <i>F</i>^2^. The threshold expression of <i>F</i>^2^ >
\s(<i>F</i>^2^) is used only for calculating <i>R</i>-factors(gt) <i>etc</i>.
and is not relevant to the choice of reflections for refinement.
<i>R</i>-factors based on <i>F</i>^2^ are statistically about twice as large
as those based on <i>F</i>, and <i>R</i>- factors based on ALL data will be
even larger.
;
_reflns_number_total     2018
_reflns_number_gt     1625
_reflns_threshold_expression     I>2sigma(I)
_refine_ls_structure_factor_coef     Fsqd
_refine_ls_matrix_type     full
_refine_ls_R_factor_all     0.0645
_refine_ls_R_factor_gt     0.0440
_refine_ls_wR_factor_gt     0.1088
_refine_ls_wR_factor_ref     0.1329
_refine_ls_goodness_of_fit_ref     1.144
_refine_ls_restrained_S_all     1.144
_refine_ls_number_reflns     2018
_refine_ls_number_parameters     175
_refine_ls_number_restraints     6
_refine_ls_hydrogen_treatment     mixed
_refine_ls_weighting_scheme     calc
_refine_ls_weighting_details
         'calc w=1/[\s^2^(Fo^2^)+(0.0540P)^2^+4.0540P] where P=(Fo^2^+2Fc^2^)/3'
_atom_sites_solution_hydrogens     geom
_atom_sites_solution_primary     direct
_atom_sites_solution_secondary     difmap
_refine_ls_shift/su_max     0.000
_refine_ls_shift/su_mean     0.000
_refine_diff_density_max     0.846
_refine_diff_density_min     -0.804
_refine_ls_extinction_method     none
_refine_ls_extinction_coef     ?
loop_
    _atom_type_symbol
    _atom_type_description
    _atom_type_scat_dispersion_real
    _atom_type_scat_dispersion_imag
    _atom_type_scat_source
    'C' 'C' 0.0033 0.0016
                         'International Tables Vol C Tables 4.2.6.8 and 6.1.1.4'
    'H' 'H' 0.0000 0.0000
                         'International Tables Vol C Tables 4.2.6.8 and 6.1.1.4'
    'O' 'O' 0.0106 0.0060
                         'International Tables Vol C Tables 4.2.6.8 and 6.1.1.4'
    'Na' 'Na' 0.0362 0.0249
                         'International Tables Vol C Tables 4.2.6.8 and 6.1.1.4'
    'Cr' 'Cr' 0.3209 0.6236
                         'International Tables Vol C Tables 4.2.6.8 and 6.1.1.4'
_computing_data_collection     'APEX2 (Bruker, 2005)'
_computing_cell_refinement     'SAINT (Bruker, 2005)'
_computing_data_reduction     'SAINT (Bruker, 2005)'
_computing_structure_solution     'SIR2002 (Burla <i>et al.</i>,  2003)'
_computing_structure_refinement     'SHELXL97 (Sheldrick, 2008)'
_computing_molecular_graphics     'SHELXTL (Sheldrick, 2008)'
_computing_publication_material     'SHELXTL (Sheldrick, 2008)'
loop_
    _atom_site_type_symbol
    _atom_site_label
    _atom_site_fract_x
    _atom_site_fract_y
    _atom_site_fract_z
    _atom_site_U_iso_or_equiv
    _atom_site_adp_type
    _atom_site_calc_flag
    _atom_site_refinement_flags
    _atom_site_occupancy
    _atom_site_disorder_assembly
    _atom_site_disorder_group
    Cr Cr1 0.60366(7) 0.06037(8) 0.43610(5) 0.0210(2) Uani d . 1 . .
    Na Na1 0.36188(17) 0.3337(2) 0.48733(13) 0.0265(4) Uani d . 1 . .
    Na Na2 0.14538(19) 0.3470(2) 0.21413(15) 0.0327(4) Uani d . 1 . .
    O O1 0.5272(3) 0.1171(4) 0.5646(2) 0.0237(6) Uani d . 1 . .
    H H1 0.5819 0.1507 0.6229 0.028 Uiso d R 1 . .
    O O2 0.7636(3) -0.0653(3) 0.5189(2) 0.0231(6) Uani d . 1 . .
    O O3 0.7506(3) 0.2268(4) 0.4659(2) 0.0249(6) Uani d . 1 . .
    O O4 0.9836(3) -0.0410(4) 0.6268(2) 0.0298(7) Uani d . 1 . .
    O O5 0.9674(3) 0.2755(4) 0.5739(3) 0.0313(7) Uani d . 1 . .
    O O6 0.6501(3) 0.0117(4) 0.2928(2) 0.0249(6) Uani d . 1 . .
    O O7 0.4467(3) 0.1816(4) 0.3427(2) 0.0242(6) Uani d . 1 . .
    O O8 0.5513(3) 0.0306(4) 0.1139(2) 0.0281(7) Uani d . 1 . .
    O O9 0.3141(3) 0.1684(4) 0.1719(2) 0.0277(7) Uani d . 1 . .
    C C1 0.8758(4) 0.0129(5) 0.5650(3) 0.0241(9) Uani d . 1 . .
    C C2 0.8674(4) 0.1875(6) 0.5347(3) 0.0256(9) Uani d . 1 . .
    C C3 0.4236(4) 0.1425(5) 0.2411(3) 0.0230(8) Uani d . 1 . .
    C C4 0.5518(4) 0.0536(5) 0.2099(3) 0.0222(8) Uani d . 1 . .
    O O10 0.1206(3) 0.4049(4) 0.3955(3) 0.0344(8) Uani d D 1 . .
    H H10A 0.094(5) 0.504(2) 0.405(5) 0.051 Uiso d D 1 . .
    H H10B 0.058(5) 0.345(4) 0.419(4) 0.051 Uiso d D 1 . .
    O O11 0.7568(4) 0.3460(4) 0.2464(3) 0.0370(8) Uani d D 1 . .
    H H11A 0.777(6) 0.271(4) 0.295(3) 0.055 Uiso d D 1 . .
    H H11B 0.756(6) 0.438(3) 0.277(4) 0.055 Uiso d D 1 . .
loop_
    _atom_site_aniso_label
    _atom_site_aniso_U_11
    _atom_site_aniso_U_22
    _atom_site_aniso_U_33
    _atom_site_aniso_U_12
    _atom_site_aniso_U_13
    _atom_site_aniso_U_23
    Cr1 0.0155(3) 0.0329(4) 0.0148(3) 0.0002(3) 0.0036(2) 0.0002(3)
    Na1 0.0221(8) 0.0386(10) 0.0185(8) 0.0001(7) 0.0035(6) 0.0001(7)
    Na2 0.0212(9) 0.0438(11) 0.0309(9) 0.0028(8) 0.0005(7) -0.0031(8)
    O1 0.0202(14) 0.0366(17) 0.0142(13) -0.0032(13) 0.0033(10) -0.0020(12)
    O2 0.0176(13) 0.0314(16) 0.0195(14) -0.0025(12) 0.0022(11) -0.0005(12)
    O3 0.0201(14) 0.0319(16) 0.0220(14) -0.0023(12) 0.0031(11) 0.0025(12)
    O4 0.0205(14) 0.0414(19) 0.0256(15) 0.0007(13) 0.0006(12) 0.0036(14)
    O5 0.0218(15) 0.0393(18) 0.0310(16) -0.0061(14) 0.0015(13) 0.0006(14)
    O6 0.0194(14) 0.0391(18) 0.0168(13) 0.0036(13) 0.0050(11) 0.0013(12)
    O7 0.0216(14) 0.0355(17) 0.0163(13) 0.0012(12) 0.0060(11) -0.0006(12)
    O8 0.0287(16) 0.0378(18) 0.0178(14) 0.0059(13) 0.0054(12) -0.0004(13)
    O9 0.0215(14) 0.0433(19) 0.0169(14) 0.0033(13) 0.0012(11) 0.0011(13)
    C1 0.021(2) 0.038(2) 0.0150(18) 0.0019(18) 0.0076(16) -0.0012(17)
    C2 0.0187(19) 0.042(3) 0.0176(19) 0.0016(18) 0.0066(15) -0.0012(18)
    C3 0.022(2) 0.028(2) 0.0195(19) -0.0008(17) 0.0059(15) -0.0004(17)
    C4 0.0182(18) 0.028(2) 0.0199(19) 0.0029(17) 0.0043(15) 0.0018(16)
    O10 0.0274(17) 0.042(2) 0.0349(17) -0.0011(15) 0.0096(14) 0.0058(16)
    O11 0.0386(19) 0.046(2) 0.0235(16) -0.0009(17) 0.0009(14) 0.0064(15)
_geom_special_details
;
All e.s.d.'s (except the e.s.d. in the dihedral angle between two l.s. planes)
are estimated using the full covariance matrix. The cell e.s.d.'s are taken
into account individually in the estimation of e.s.d.'s in distances, angles
and torsion angles; correlations between e.s.d.'s in cell parameters are only
used when they are defined by crystal symmetry. An approximate (isotropic)
treatment of cell e.s.d.'s is used for estimating e.s.d.'s involving l.s.
planes.
;
loop_
    _geom_bond_atom_site_label_1
    _geom_bond_atom_site_label_2
    _geom_bond_site_symmetry_2
    _geom_bond_distance
    _geom_bond_publ_flag
    Cr1 O2 . 1.965(3) ?
    Cr1 O1 . 1.965(3) ?
    Cr1 O1 3_656 1.966(3) ?
    Cr1 O3 . 1.976(3) ?
    Cr1 O7 . 1.979(3) ?
    Cr1 O6 . 1.985(3) ?
    Cr1 Cr1 3_656 2.9781(13) ?
    Na1 O8 2_655 2.368(3) ?
    Na1 O10 . 2.406(4) ?
    Na1 O8 4_566 2.423(3) ?
    Na1 O9 4_566 2.452(3) ?
    Na1 O1 . 2.492(3) ?
    Na1 O7 . 2.505(3) ?
    Na1 O2 3_656 2.591(3) ?
    Na1 C3 4_566 3.114(4) ?
    Na1 C4 4_566 3.129(4) ?
    Na2 O9 . 2.359(4) ?
    Na2 O4 4_465 2.368(4) ?
    Na2 O10 . 2.389(4) ?
    Na2 O5 4_465 2.400(4) ?
    Na2 O6 2_655 2.418(3) ?
    Na2 C1 4_465 3.067(5) ?
    Na2 C2 4_465 3.086(4) ?
    Na2 C3 . 3.127(5) ?
    O1 Cr1 3_656 1.966(3) ?
    O1 H1 . 0.8500 ?
    O2 C1 . 1.286(5) ?
    O2 Na1 3_656 2.591(3) ?
    O3 C2 . 1.292(5) ?
    O4 C1 . 1.231(5) ?
    O4 Na2 4_666 2.368(4) ?
    O5 C2 . 1.230(5) ?
    O5 Na2 4_666 2.400(4) ?
    O6 C4 . 1.288(5) ?
    O6 Na2 2_645 2.418(3) ?
    O7 C3 . 1.289(5) ?
    O8 C4 . 1.219(5) ?
    O8 Na1 2_645 2.368(3) ?
    O8 Na1 4_565 2.423(3) ?
    O9 C3 . 1.220(5) ?
    O9 Na1 4_565 2.452(3) ?
    C1 C2 . 1.547(7) ?
    C1 Na2 4_666 3.067(5) ?
    C2 Na2 4_666 3.086(4) ?
    C3 C4 . 1.556(6) ?
    C3 Na1 4_565 3.114(4) ?
    C4 Na1 4_565 3.129(4) ?
    O10 H10A . 0.905(19) ?
    O10 H10B . 0.88(4) ?
    O11 H11A . 0.88(4) ?
    O11 H11B . 0.879(19) ?
loop_
    _geom_angle_atom_site_label_1
    _geom_angle_atom_site_label_2
    _geom_angle_atom_site_label_3
    _geom_angle_site_symmetry_1
    _geom_angle_site_symmetry_3
    _geom_angle
    _geom_angle_publ_flag
    O2 Cr1 O1 . . 94.76(12) ?
    O2 Cr1 O1 . 3_656 89.36(12) ?
    O1 Cr1 O1 . 3_656 81.50(13) ?
    O2 Cr1 O3 . . 82.37(12) ?
    O1 Cr1 O3 . . 92.00(12) ?
    O1 Cr1 O3 3_656 . 169.05(12) ?
    O2 Cr1 O7 . . 175.76(12) ?
    O1 Cr1 O7 . . 89.46(12) ?
    O1 Cr1 O7 3_656 . 90.79(12) ?
    O3 Cr1 O7 . . 97.99(13) ?
    O2 Cr1 O6 . . 93.73(12) ?
    O1 Cr1 O6 . . 170.95(12) ?
    O1 Cr1 O6 3_656 . 95.49(12) ?
    O3 Cr1 O6 . . 92.21(13) ?
    O7 Cr1 O6 . . 82.03(12) ?
    O2 Cr1 Cr1 . 3_656 92.71(9) ?
    O1 Cr1 Cr1 . 3_656 40.76(9) ?
    O1 Cr1 Cr1 3_656 3_656 40.74(8) ?
    O3 Cr1 Cr1 . 3_656 132.15(9) ?
    O7 Cr1 Cr1 . 3_656 90.16(9) ?
    O6 Cr1 Cr1 . 3_656 135.64(10) ?
    O2 Cr1 Na1 . . 138.28(9) ?
    O1 Cr1 Na1 . . 45.45(9) ?
    O1 Cr1 Na1 3_656 . 94.96(9) ?
    O3 Cr1 Na1 . . 86.57(9) ?
    O7 Cr1 Na1 . . 45.92(9) ?
    O6 Cr1 Na1 . . 126.90(9) ?
    Cr1 Cr1 Na1 3_656 . 66.06(4) ?
    O2 Cr1 Na1 . 3_656 46.42(9) ?
    O1 Cr1 Na1 . 3_656 92.56(10) ?
    O1 Cr1 Na1 3_656 3_656 43.47(9) ?
    O3 Cr1 Na1 . 3_656 128.78(9) ?
    O7 Cr1 Na1 . 3_656 133.03(9) ?
    O6 Cr1 Na1 . 3_656 91.04(10) ?
    Cr1 Cr1 Na1 3_656 3_656 63.28(4) ?
    Na1 Cr1 Na1 . 3_656 129.34(3) ?
    O8 Na1 O10 2_655 . 88.06(12) ?
    O8 Na1 O8 2_655 4_566 73.25(12) ?
    O10 Na1 O8 . 4_566 133.10(14) ?
    O8 Na1 O9 2_655 4_566 131.85(13) ?
    O10 Na1 O9 . 4_566 95.89(12) ?
    O8 Na1 O9 4_566 4_566 69.37(11) ?
    O8 Na1 O1 2_655 . 118.75(12) ?
    O10 Na1 O1 . . 145.98(14) ?
    O8 Na1 O1 4_566 . 77.96(11) ?
    O9 Na1 O1 4_566 . 81.77(11) ?
    O8 Na1 O7 2_655 . 77.46(11) ?
    O10 Na1 O7 . . 101.98(12) ?
    O8 Na1 O7 4_566 . 114.66(12) ?
    O9 Na1 O7 4_566 . 146.39(13) ?
    O1 Na1 O7 . . 67.50(10) ?
    O8 Na1 O2 2_655 3_656 146.29(12) ?
    O10 Na1 O2 . 3_656 80.21(12) ?
    O8 Na1 O2 4_566 3_656 136.02(12) ?
    O9 Na1 O2 4_566 3_656 81.06(11) ?
    O1 Na1 O2 . 3_656 65.86(10) ?
    O7 Na1 O2 . 3_656 74.32(10) ?
    O8 Na1 C3 2_655 4_566 119.34(12) ?
    O10 Na1 C3 . 4_566 114.87(12) ?
    O8 Na1 C3 4_566 4_566 49.52(11) ?
    O9 Na1 C3 4_566 4_566 21.37(10) ?
    O1 Na1 C3 . 4_566 71.88(11) ?
    O7 Na1 C3 . 4_566 139.02(12) ?
    O2 Na1 C3 3_656 4_566 94.18(11) ?
    O8 Na1 C4 2_655 4_566 93.25(12) ?
    O10 Na1 C4 . 4_566 130.64(13) ?
    O8 Na1 C4 4_566 4_566 20.80(10) ?
    O9 Na1 C4 4_566 4_566 49.37(10) ?
    O1 Na1 C4 . 4_566 72.13(11) ?
    O7 Na1 C4 . 4_566 126.47(11) ?
    O2 Na1 C4 3_656 4_566 118.33(11) ?
    C3 Na1 C4 4_566 4_566 28.86(10) ?
    O8 Na1 Cr1 2_655 . 93.80(9) ?
    O10 Na1 Cr1 . . 133.43(11) ?
    O8 Na1 Cr1 4_566 . 91.29(9) ?
    O9 Na1 Cr1 4_566 . 115.97(10) ?
    O1 Na1 Cr1 . . 34.20(7) ?
    O7 Na1 Cr1 . . 34.58(7) ?
    O2 Na1 Cr1 3_656 . 72.85(8) ?
    C3 Na1 Cr1 4_566 . 104.50(9) ?
    C4 Na1 Cr1 4_566 . 95.76(9) ?
    O8 Na1 Cr1 2_655 3_656 144.36(10) ?
    O10 Na1 Cr1 . 3_656 113.46(10) ?
    O8 Na1 Cr1 4_566 3_656 105.90(9) ?
    O9 Na1 Cr1 4_566 3_656 76.17(9) ?
    O1 Na1 Cr1 . 3_656 32.88(7) ?
    O7 Na1 Cr1 . 3_656 70.66(8) ?
    O2 Na1 Cr1 3_656 3_656 33.33(7) ?
    C3 Na1 Cr1 4_566 3_656 78.41(9) ?
    C4 Na1 Cr1 4_566 3_656 93.08(9) ?
    Cr1 Na1 Cr1 . 3_656 50.66(3) ?
    O8 Na1 Na2 2_655 . 70.09(9) ?
    O10 Na1 Na2 . . 41.28(9) ?
    O8 Na1 Na2 4_566 . 142.94(10) ?
    O9 Na1 Na2 4_566 . 135.70(9) ?
    O1 Na1 Na2 . . 125.14(9) ?
    O7 Na1 Na2 . . 62.18(8) ?
    O2 Na1 Na2 3_656 . 80.56(8) ?
    C3 Na1 Na2 4_566 . 156.03(10) ?
    C4 Na1 Na2 4_566 . 160.00(10) ?
    Cr1 Na1 Na2 . . 96.31(5) ?
    Cr1 Na1 Na2 3_656 . 106.90(6) ?
    O9 Na2 O4 . 4_465 139.26(13) ?
    O9 Na2 O10 . . 124.12(13) ?
    O4 Na2 O10 4_465 . 96.07(13) ?
    O9 Na2 O5 . 4_465 87.29(12) ?
    O4 Na2 O5 4_465 4_465 71.87(12) ?
    O10 Na2 O5 . 4_465 126.18(13) ?
    O9 Na2 O6 . 2_655 77.65(12) ?
    O4 Na2 O6 4_465 2_655 90.80(12) ?
    O10 Na2 O6 . 2_655 99.01(12) ?
    O5 Na2 O6 4_465 2_655 132.29(13) ?
    O9 Na2 C1 . 4_465 129.40(12) ?
    O4 Na2 C1 4_465 4_465 21.68(12) ?
    O10 Na2 C1 . 4_465 104.93(13) ?
    O5 Na2 C1 4_465 4_465 50.62(12) ?
    O6 Na2 C1 2_655 4_465 108.42(13) ?
    O9 Na2 C2 . 4_465 106.68(12) ?
    O4 Na2 C2 4_465 4_465 50.63(12) ?
    O10 Na2 C2 . 4_465 118.00(13) ?
    O5 Na2 C2 4_465 4_465 21.61(12) ?
    O6 Na2 C2 2_655 4_465 126.49(13) ?
    C1 Na2 C2 4_465 4_465 29.13(12) ?
    O9 Na2 C3 . . 20.12(10) ?
    O4 Na2 C3 4_465 . 153.25(13) ?
    O10 Na2 C3 . . 105.60(12) ?
    O5 Na2 C3 4_465 . 105.94(12) ?
    O6 Na2 C3 2_655 . 70.73(12) ?
    C1 Na2 C3 4_465 . 149.17(12) ?
    C2 Na2 C3 4_465 . 126.28(13) ?
    O9 Na2 Na1 . . 85.31(9) ?
    O4 Na2 Na1 4_465 . 129.94(10) ?
    O10 Na2 Na1 . . 41.66(9) ?
    O5 Na2 Na1 4_465 . 148.19(11) ?
    O6 Na2 Na1 2_655 . 75.87(8) ?
    C1 Na2 Na1 4_465 . 145.29(10) ?
    C2 Na2 Na1 4_465 . 155.93(10) ?
    C3 Na2 Na1 . . 65.47(8) ?
    O9 Na2 Na1 . 4_565 31.00(8) ?
    O4 Na2 Na1 4_465 4_565 108.28(10) ?
    O10 Na2 Na1 . 4_565 153.53(10) ?
    O5 Na2 Na1 4_465 4_565 72.98(9) ?
    O6 Na2 Na1 2_655 4_565 71.10(9) ?
    C1 Na2 Na1 4_465 4_565 101.51(9) ?
    C2 Na2 Na1 4_465 4_565 86.29(9) ?
    C3 Na2 Na1 . 4_565 48.18(8) ?
    Na1 Na2 Na1 . 4_565 112.08(6) ?
    Cr1 O1 Cr1 . 3_656 98.50(13) ?
    Cr1 O1 Na1 . . 100.35(12) ?
    Cr1 O1 Na1 3_656 . 103.65(12) ?
    Cr1 O1 H1 . . 121.6 ?
    Cr1 O1 H1 3_656 . 122.4 ?
    Na1 O1 H1 . . 107.1 ?
    C1 O2 Cr1 . . 114.7(3) ?
    C1 O2 Na1 . 3_656 144.1(3) ?
    Cr1 O2 Na1 . 3_656 100.25(12) ?
    C2 O3 Cr1 . . 113.8(3) ?
    C1 O4 Na2 . 4_666 113.0(3) ?
    C2 O5 Na2 . 4_666 112.4(3) ?
    C4 O6 Cr1 . . 114.1(2) ?
    C4 O6 Na2 . 2_645 125.5(2) ?
    Cr1 O6 Na2 . 2_645 119.51(13) ?
    C3 O7 Cr1 . . 113.1(3) ?
    C3 O7 Na1 . . 147.0(3) ?
    Cr1 O7 Na1 . . 99.50(11) ?
    C4 O8 Na1 . 2_645 135.9(3) ?
    C4 O8 Na1 . 4_565 114.3(3) ?
    Na1 O8 Na1 2_645 4_565 106.75(12) ?
    C3 O9 Na2 . . 118.2(3) ?
    C3 O9 Na1 . 4_565 111.6(3) ?
    Na2 O9 Na1 . 4_565 119.28(14) ?
    O4 C1 O2 . . 125.4(4) ?
    O4 C1 C2 . . 120.8(4) ?
    O2 C1 C2 . . 113.8(3) ?
    O4 C1 Na2 . 4_666 45.3(2) ?
    O2 C1 Na2 . 4_666 168.2(3) ?
    C2 C1 Na2 . 4_666 76.1(2) ?
    O5 C2 O3 . . 125.5(4) ?
    O5 C2 C1 . . 120.3(4) ?
    O3 C2 C1 . . 114.1(4) ?
    O5 C2 Na2 . 4_666 46.0(2) ?
    O3 C2 Na2 . 4_666 169.9(3) ?
    C1 C2 Na2 . 4_666 74.8(2) ?
    O9 C3 O7 . . 126.2(4) ?
    O9 C3 C4 . . 120.1(4) ?
    O7 C3 C4 . . 113.7(3) ?
    O9 C3 Na1 . 4_565 47.1(2) ?
    O7 C3 Na1 . 4_565 161.1(3) ?
    C4 C3 Na1 . 4_565 76.1(2) ?
    O7 C3 Na2 . . 85.3(2) ?
    C4 C3 Na2 . . 159.3(3) ?
    Na1 C3 Na2 4_565 . 83.39(11) ?
    O8 C4 O6 . . 126.7(4) ?
    O8 C4 C3 . . 119.5(4) ?
    O6 C4 C3 . . 113.8(3) ?
    O6 C4 Na1 . 4_565 169.2(3) ?
    C3 C4 Na1 . 4_565 75.1(2) ?
    Na2 O10 Na1 . . 97.06(13) ?
    Na2 O10 H10A . . 114(3) ?
    Na1 O10 H10A . . 116(4) ?
    Na2 O10 H10B . . 114(3) ?
    Na1 O10 H10B . . 109(3) ?
    H10A O10 H10B . . 106(3) ?
    H11A O11 H11B . . 112(3) ?
loop_
    _geom_torsion_atom_site_label_1
    _geom_torsion_atom_site_label_2
    _geom_torsion_atom_site_label_3
    _geom_torsion_atom_site_label_4
    _geom_torsion_site_symmetry_1
    _geom_torsion_site_symmetry_2
    _geom_torsion_site_symmetry_3
    _geom_torsion_site_symmetry_4
    _geom_torsion
    _geom_torsion_publ_flag
    O2 Cr1 Na1 O8 . . . 2_655 117.77(15) ?
    O1 Cr1 Na1 O8 . . . 2_655 139.46(15) ?
    O1 Cr1 Na1 O8 3_656 . . 2_655 -147.61(12) ?
    O3 Cr1 Na1 O8 . . . 2_655 43.26(12) ?
    O7 Cr1 Na1 O8 . . . 2_655 -61.33(14) ?
    O6 Cr1 Na1 O8 . . . 2_655 -46.93(15) ?
    Cr1 Cr1 Na1 O8 3_656 . . 2_655 -177.08(9) ?
    Na1 Cr1 Na1 O8 3_656 . . 2_655 -177.08(9) ?
    O2 Cr1 Na1 O10 . . . . -151.31(18) ?
    O1 Cr1 Na1 O10 . . . . -129.62(19) ?
    O1 Cr1 Na1 O10 3_656 . . . -56.69(16) ?
    O3 Cr1 Na1 O10 . . . . 134.18(16) ?
    O7 Cr1 Na1 O10 . . . . 29.59(17) ?
    O6 Cr1 Na1 O10 . . . . 43.99(19) ?
    Cr1 Cr1 Na1 O10 3_656 . . . -86.16(14) ?
    Na1 Cr1 Na1 O10 3_656 . . . -86.16(14) ?
    O2 Cr1 Na1 O8 . . . 4_566 44.47(16) ?
    O1 Cr1 Na1 O8 . . . 4_566 66.16(14) ?
    O1 Cr1 Na1 O8 3_656 . . 4_566 139.09(11) ?
    O3 Cr1 Na1 O8 . . . 4_566 -30.04(12) ?
    O7 Cr1 Na1 O8 . . . 4_566 -134.63(15) ?
    O6 Cr1 Na1 O8 . . . 4_566 -120.23(14) ?
    Cr1 Cr1 Na1 O8 3_656 . . 4_566 109.62(9) ?
    Na1 Cr1 Na1 O8 3_656 . . 4_566 109.62(9) ?
    O2 Cr1 Na1 O9 . . . 4_566 -23.14(18) ?
    O1 Cr1 Na1 O9 . . . 4_566 -1.45(14) ?
    O1 Cr1 Na1 O9 3_656 . . 4_566 71.48(13) ?
    O3 Cr1 Na1 O9 . . . 4_566 -97.65(13) ?
    O7 Cr1 Na1 O9 . . . 4_566 157.76(17) ?
    O6 Cr1 Na1 O9 . . . 4_566 172.16(14) ?
    Cr1 Cr1 Na1 O9 3_656 . . 4_566 42.01(10) ?
    Na1 Cr1 Na1 O9 3_656 . . 4_566 42.01(10) ?
    O2 Cr1 Na1 O1 . . . . -21.69(18) ?
    O1 Cr1 Na1 O1 3_656 . . . 72.93(16) ?
    O3 Cr1 Na1 O1 . . . . -96.20(15) ?
    O7 Cr1 Na1 O1 . . . . 159.21(18) ?
    O6 Cr1 Na1 O1 . . . . 173.61(17) ?
    Cr1 Cr1 Na1 O1 3_656 . . . 43.46(12) ?
    Na1 Cr1 Na1 O1 3_656 . . . 43.46(12) ?
    O2 Cr1 Na1 O7 . . . . 179.10(18) ?
    O1 Cr1 Na1 O7 . . . . -159.21(18) ?
    O1 Cr1 Na1 O7 3_656 . . . -86.29(15) ?
    O3 Cr1 Na1 O7 . . . . 104.59(15) ?
    O6 Cr1 Na1 O7 . . . . 14.40(17) ?
    Cr1 Cr1 Na1 O7 3_656 . . . -115.75(13) ?
    Na1 Cr1 Na1 O7 3_656 . . . -115.75(13) ?
    O2 Cr1 Na1 O2 . . . 3_656 -93.80(14) ?
    O1 Cr1 Na1 O2 . . . 3_656 -72.11(14) ?
    O1 Cr1 Na1 O2 3_656 . . 3_656 0.82(11) ?
    O3 Cr1 Na1 O2 . . . 3_656 -168.31(11) ?
    O7 Cr1 Na1 O2 . . . 3_656 87.10(14) ?
    O6 Cr1 Na1 O2 . . . 3_656 101.50(14) ?
    Cr1 Cr1 Na1 O2 3_656 . . 3_656 -28.65(7) ?
    Na1 Cr1 Na1 O2 3_656 . . 3_656 -28.65(7) ?
    O2 Cr1 Na1 C3 . . . 4_566 -3.86(17) ?
    O1 Cr1 Na1 C3 . . . 4_566 17.83(14) ?
    O1 Cr1 Na1 C3 3_656 . . 4_566 90.76(12) ?
    O3 Cr1 Na1 C3 . . . 4_566 -78.37(12) ?
    O7 Cr1 Na1 C3 . . . 4_566 177.04(16) ?
    O6 Cr1 Na1 C3 . . . 4_566 -168.56(14) ?
    Cr1 Cr1 Na1 C3 3_656 . . 4_566 61.29(9) ?
    Na1 Cr1 Na1 C3 3_656 . . 4_566 61.29(9) ?
    O2 Cr1 Na1 C4 . . . 4_566 24.11(16) ?
    O1 Cr1 Na1 C4 . . . 4_566 45.80(14) ?
    O1 Cr1 Na1 C4 3_656 . . 4_566 118.73(11) ?
    O3 Cr1 Na1 C4 . . . 4_566 -50.39(12) ?
    O7 Cr1 Na1 C4 . . . 4_566 -154.98(15) ?
    O6 Cr1 Na1 C4 . . . 4_566 -140.59(14) ?
    Cr1 Cr1 Na1 C4 3_656 . . 4_566 89.26(9) ?
    Na1 Cr1 Na1 C4 3_656 . . 4_566 89.27(9) ?
    O2 Cr1 Na1 Cr1 . . . 3_656 -65.15(13) ?
    O1 Cr1 Na1 Cr1 . . . 3_656 -43.46(12) ?
    O1 Cr1 Na1 Cr1 3_656 . . 3_656 29.47(8) ?
    O3 Cr1 Na1 Cr1 . . . 3_656 -139.66(9) ?
    O7 Cr1 Na1 Cr1 . . . 3_656 115.75(13) ?
    O6 Cr1 Na1 Cr1 . . . 3_656 130.15(12) ?
    Na1 Cr1 Na1 Cr1 3_656 . . 3_656 0.0 ?
    O2 Cr1 Na1 Na2 . . . . -171.87(13) ?
    O1 Cr1 Na1 Na2 . . . . -150.17(14) ?
    O1 Cr1 Na1 Na2 3_656 . . . -77.25(9) ?
    O3 Cr1 Na1 Na2 . . . . 113.63(9) ?
    O7 Cr1 Na1 Na2 . . . . 9.04(12) ?
    O6 Cr1 Na1 Na2 . . . . 23.44(13) ?
    Cr1 Cr1 Na1 Na2 3_656 . . . -106.71(5) ?
    Na1 Cr1 Na1 Na2 3_656 . . . -106.71(5) ?
    O8 Na1 Na2 O9 2_655 . . . 89.19(13) ?
    O10 Na1 Na2 O9 . . . . -159.84(17) ?
    O8 Na1 Na2 O9 4_566 . . . 98.03(19) ?
    O9 Na1 Na2 O9 4_566 . . . -140.65(12) ?
    O1 Na1 Na2 O9 . . . . -22.57(14) ?
    O7 Na1 Na2 O9 . . . . 3.21(12) ?
    O2 Na1 Na2 O9 3_656 . . . -73.96(11) ?
    C3 Na1 Na2 O9 4_566 . . . -152.9(3) ?
    C4 Na1 Na2 O9 4_566 . . . 124.2(3) ?
    Cr1 Na1 Na2 O9 . . . . -2.58(10) ?
    Cr1 Na1 Na2 O9 3_656 . . . -53.31(10) ?
    O8 Na1 Na2 O4 2_655 . . 4_465 -68.17(16) ?
    O10 Na1 Na2 O4 . . . 4_465 42.79(18) ?
    O8 Na1 Na2 O4 4_566 . . 4_465 -59.3(2) ?
    O9 Na1 Na2 O4 4_566 . . 4_465 62.0(2) ?
    O1 Na1 Na2 O4 . . . 4_465 -179.93(15) ?
    O7 Na1 Na2 O4 . . . 4_465 -154.15(16) ?
    O2 Na1 Na2 O4 3_656 . . 4_465 128.68(15) ?
    C3 Na1 Na2 O4 4_566 . . 4_465 49.8(3) ?
    C4 Na1 Na2 O4 4_566 . . 4_465 -33.1(3) ?
    Cr1 Na1 Na2 O4 . . . 4_465 -159.94(13) ?
    Cr1 Na1 Na2 O4 3_656 . . 4_465 149.33(13) ?
    O8 Na1 Na2 O10 2_655 . . . -110.96(17) ?
    O8 Na1 Na2 O10 4_566 . . . -102.1(2) ?
    O9 Na1 Na2 O10 4_566 . . . 19.20(19) ?
    O1 Na1 Na2 O10 . . . . 137.27(18) ?
    O7 Na1 Na2 O10 . . . . 163.05(17) ?
    O2 Na1 Na2 O10 3_656 . . . 85.88(15) ?
    C3 Na1 Na2 O10 4_566 . . . 7.0(3) ?
    C4 Na1 Na2 O10 4_566 . . . -75.9(3) ?
    Cr1 Na1 Na2 O10 . . . . 157.27(15) ?
    Cr1 Na1 Na2 O10 3_656 . . . 106.54(14) ?
    O8 Na1 Na2 O5 2_655 . . 4_465 166.4(2) ?
    O10 Na1 Na2 O5 . . . 4_465 -82.7(2) ?
    O8 Na1 Na2 O5 4_566 . . 4_465 175.2(2) ?
    O9 Na1 Na2 O5 4_566 . . 4_465 -63.5(3) ?
    O1 Na1 Na2 O5 . . . 4_465 54.6(2) ?
    O7 Na1 Na2 O5 . . . 4_465 80.4(2) ?
    O2 Na1 Na2 O5 3_656 . . 4_465 3.2(2) ?
    C3 Na1 Na2 O5 4_566 . . 4_465 -75.7(3) ?
    C4 Na1 Na2 O5 4_566 . . 4_465 -158.6(3) ?
    Cr1 Na1 Na2 O5 . . . 4_465 74.6(2) ?
    Cr1 Na1 Na2 O5 3_656 . . 4_465 23.9(2) ?
    O8 Na1 Na2 O6 2_655 . . 2_655 10.76(12) ?
    O10 Na1 Na2 O6 . . . 2_655 121.73(17) ?
    O8 Na1 Na2 O6 4_566 . . 2_655 19.60(19) ?
    O9 Na1 Na2 O6 4_566 . . 2_655 140.92(17) ?
    O1 Na1 Na2 O6 . . . 2_655 -101.00(13) ?
    O7 Na1 Na2 O6 . . . 2_655 -75.22(12) ?
    O2 Na1 Na2 O6 3_656 . . 2_655 -152.39(11) ?
    C3 Na1 Na2 O6 4_566 . . 2_655 128.7(3) ?
    C4 Na1 Na2 O6 4_566 . . 2_655 45.8(3) ?
    Cr1 Na1 Na2 O6 . . . 2_655 -81.01(9) ?
    Cr1 Na1 Na2 O6 3_656 . . 2_655 -131.74(9) ?
    O8 Na1 Na2 C1 2_655 . . 4_465 -91.3(2) ?
    O10 Na1 Na2 C1 . . . 4_465 19.7(2) ?
    O8 Na1 Na2 C1 4_566 . . 4_465 -82.5(2) ?
    O9 Na1 Na2 C1 4_566 . . 4_465 38.9(3) ?
    O1 Na1 Na2 C1 . . . 4_465 156.94(19) ?
    O7 Na1 Na2 C1 . . . 4_465 -177.3(2) ?
    O2 Na1 Na2 C1 3_656 . . 4_465 105.5(2) ?
    C3 Na1 Na2 C1 4_566 . . 4_465 26.6(3) ?
    C4 Na1 Na2 C1 4_566 . . 4_465 -56.3(3) ?
    Cr1 Na1 Na2 C1 . . . 4_465 176.93(18) ?
    Cr1 Na1 Na2 C1 3_656 . . 4_465 126.20(18) ?
    O8 Na1 Na2 C2 2_655 . . 4_465 -149.3(3) ?
    O10 Na1 Na2 C2 . . . 4_465 -38.4(3) ?
    O8 Na1 Na2 C2 4_566 . . 4_465 -140.5(3) ?
    O9 Na1 Na2 C2 4_566 . . 4_465 -19.2(3) ?
    O1 Na1 Na2 C2 . . . 4_465 98.9(3) ?
    O7 Na1 Na2 C2 . . . 4_465 124.7(3) ?
    O2 Na1 Na2 C2 3_656 . . 4_465 47.5(3) ?
    C3 Na1 Na2 C2 4_566 . . 4_465 -31.4(4) ?
    C4 Na1 Na2 C2 4_566 . . 4_465 -114.3(4) ?
    Cr1 Na1 Na2 C2 . . . 4_465 118.9(3) ?
    Cr1 Na1 Na2 C2 3_656 . . 4_465 68.2(3) ?
    O8 Na1 Na2 C3 2_655 . . . 85.74(12) ?
    O10 Na1 Na2 C3 . . . . -163.30(17) ?
    O8 Na1 Na2 C3 4_566 . . . 94.57(19) ?
    O9 Na1 Na2 C3 4_566 . . . -144.10(18) ?
    O1 Na1 Na2 C3 . . . . -26.02(13) ?
    O7 Na1 Na2 C3 . . . . -0.24(12) ?
    O2 Na1 Na2 C3 3_656 . . . -77.41(11) ?
    C3 Na1 Na2 C3 4_566 . . . -156.3(2) ?
    C4 Na1 Na2 C3 4_566 . . . 120.8(3) ?
    Cr1 Na1 Na2 C3 . . . . -6.03(9) ?
    Cr1 Na1 Na2 C3 3_656 . . . -56.76(10) ?
    O8 Na1 Na2 Na1 2_655 . . 4_565 73.21(9) ?
    O10 Na1 Na2 Na1 . . . 4_565 -175.83(16) ?
    O8 Na1 Na2 Na1 4_566 . . 4_565 82.04(16) ?
    O9 Na1 Na2 Na1 4_566 . . 4_565 -156.63(15) ?
    O1 Na1 Na2 Na1 . . . 4_565 -38.55(12) ?
    O7 Na1 Na2 Na1 . . . 4_565 -12.77(9) ?
    O2 Na1 Na2 Na1 3_656 . . 4_565 -89.94(9) ?
    C3 Na1 Na2 Na1 4_566 . . 4_565 -168.9(3) ?
    C4 Na1 Na2 Na1 4_566 . . 4_565 108.2(3) ?
    Cr1 Na1 Na2 Na1 . . . 4_565 -18.56(6) ?
    Cr1 Na1 Na2 Na1 3_656 . . 4_565 -69.29(7) ?
    O2 Cr1 O1 Cr1 . . . 3_656 -88.64(13) ?
    O1 Cr1 O1 Cr1 3_656 . . 3_656 0.0 ?
    O3 Cr1 O1 Cr1 . . . 3_656 -171.14(13) ?
    O7 Cr1 O1 Cr1 . . . 3_656 90.88(13) ?
    Na1 Cr1 O1 Cr1 . . . 3_656 105.65(14) ?
    Na1 Cr1 O1 Cr1 3_656 . . 3_656 -42.17(10) ?
    O2 Cr1 O1 Na1 . . . . 165.71(12) ?
    O1 Cr1 O1 Na1 3_656 . . . -105.65(14) ?
    O3 Cr1 O1 Na1 . . . . 83.21(13) ?
    O7 Cr1 O1 Na1 . . . . -14.77(13) ?
    Cr1 Cr1 O1 Na1 3_656 . . . -105.65(14) ?
    Na1 Cr1 O1 Na1 3_656 . . . -147.82(8) ?
    O8 Na1 O1 Cr1 2_655 . . . -47.71(16) ?
    O10 Na1 O1 Cr1 . . . . 90.3(2) ?
    O8 Na1 O1 Cr1 4_566 . . . -110.77(13) ?
    O9 Na1 O1 Cr1 4_566 . . . 178.69(13) ?
    O7 Na1 O1 Cr1 . . . . 12.59(11) ?
    O2 Na1 O1 Cr1 3_656 . . . 94.84(13) ?
    C3 Na1 O1 Cr1 4_566 . . . -161.83(14) ?
    C4 Na1 O1 Cr1 4_566 . . . -131.45(14) ?
    Cr1 Na1 O1 Cr1 3_656 . . . 101.47(15) ?
    Na2 Na1 O1 Cr1 . . . . 37.20(16) ?
    O8 Na1 O1 Cr1 2_655 . . 3_656 -149.18(12) ?
    O10 Na1 O1 Cr1 . . . 3_656 -11.1(3) ?
    O8 Na1 O1 Cr1 4_566 . . 3_656 147.75(13) ?
    O9 Na1 O1 Cr1 4_566 . . 3_656 77.21(12) ?
    O7 Na1 O1 Cr1 . . . 3_656 -88.88(13) ?
    O2 Na1 O1 Cr1 3_656 . . 3_656 -6.63(10) ?
    C3 Na1 O1 Cr1 4_566 . . 3_656 96.70(13) ?
    C4 Na1 O1 Cr1 4_566 . . 3_656 127.07(13) ?
    Cr1 Na1 O1 Cr1 . . . 3_656 -101.47(15) ?
    Na2 Na1 O1 Cr1 . . . 3_656 -64.28(14) ?
    O1 Cr1 O2 C1 . . . . -82.6(3) ?
    O1 Cr1 O2 C1 3_656 . . . -164.0(3) ?
    O3 Cr1 O2 C1 . . . . 8.8(3) ?
    O6 Cr1 O2 C1 . . . . 100.5(3) ?
    Cr1 Cr1 O2 C1 3_656 . . . -123.4(3) ?
    Na1 Cr1 O2 C1 . . . . -67.3(3) ?
    Na1 Cr1 O2 C1 3_656 . . . -171.6(3) ?
    O1 Cr1 O2 Na1 . . . 3_656 89.00(12) ?
    O1 Cr1 O2 Na1 3_656 . . 3_656 7.58(12) ?
    O3 Cr1 O2 Na1 . . . 3_656 -179.61(12) ?
    O6 Cr1 O2 Na1 . . . 3_656 -87.88(13) ?
    Cr1 Cr1 O2 Na1 3_656 . . 3_656 48.20(9) ?
    Na1 Cr1 O2 Na1 . . . 3_656 104.33(12) ?
    O2 Cr1 O3 C2 . . . . -9.6(3) ?
    O1 Cr1 O3 C2 . . . . 84.9(3) ?
    O1 Cr1 O3 C2 3_656 . . . 31.6(8) ?
    O7 Cr1 O3 C2 . . . . 174.6(3) ?
    O6 Cr1 O3 C2 . . . . -103.1(3) ?
    Cr1 Cr1 O3 C2 3_656 . . . 77.1(3) ?
    Na1 Cr1 O3 C2 . . . . 130.1(3) ?
    Na1 Cr1 O3 C2 3_656 . . . -10.0(3) ?
    O2 Cr1 O6 C4 . . . . 168.9(3) ?
    O1 Cr1 O6 C4 3_656 . . . 79.2(3) ?
    O3 Cr1 O6 C4 . . . . -108.6(3) ?
    O7 Cr1 O6 C4 . . . . -10.9(3) ?
    Cr1 Cr1 O6 C4 3_656 . . . 71.2(3) ?
    Na1 Cr1 O6 C4 . . . . -21.2(3) ?
    Na1 Cr1 O6 C4 3_656 . . . 122.5(3) ?
    O2 Cr1 O6 Na2 . . . 2_645 -0.77(18) ?
    O1 Cr1 O6 Na2 3_656 . . 2_645 -90.48(17) ?
    O3 Cr1 O6 Na2 . . . 2_645 81.72(17) ?
    O7 Cr1 O6 Na2 . . . 2_645 179.49(18) ?
    Cr1 Cr1 O6 Na2 3_656 . . 2_645 -98.50(16) ?
    Na1 Cr1 O6 Na2 . . . 2_645 169.10(10) ?
    Na1 Cr1 O6 Na2 3_656 . . 2_645 -47.15(15) ?
    O1 Cr1 O7 C3 . . . . -159.9(3) ?
    O1 Cr1 O7 C3 3_656 . . . -78.4(3) ?
    O3 Cr1 O7 C3 . . . . 108.1(3) ?
    O6 Cr1 O7 C3 . . . . 17.0(3) ?
    Cr1 Cr1 O7 C3 3_656 . . . -119.2(3) ?
    Na1 Cr1 O7 C3 . . . . -174.6(3) ?
    Na1 Cr1 O7 C3 3_656 . . . -66.9(3) ?
    O1 Cr1 O7 Na1 . . . . 14.65(13) ?
    O1 Cr1 O7 Na1 3_656 . . . 96.15(12) ?
    O3 Cr1 O7 Na1 . . . . -77.29(13) ?
    O6 Cr1 O7 Na1 . . . . -168.42(14) ?
    Cr1 Cr1 O7 Na1 3_656 . . . 55.41(10) ?
    Na1 Cr1 O7 Na1 3_656 . . . 107.64(11) ?
    O8 Na1 O7 C3 2_655 . . . -72.9(5) ?
    O10 Na1 O7 C3 . . . . 12.3(5) ?
    O8 Na1 O7 C3 4_566 . . . -137.7(5) ?
    O9 Na1 O7 C3 4_566 . . . 132.9(5) ?
    O1 Na1 O7 C3 . . . . 158.3(5) ?
    O2 Na1 O7 C3 3_656 . . . 88.4(5) ?
    C3 Na1 O7 C3 4_566 . . . 166.4(4) ?
    C4 Na1 O7 C3 4_566 . . . -157.6(5) ?
    Cr1 Na1 O7 C3 . . . . 170.8(6) ?
    Cr1 Na1 O7 C3 3_656 . . . 123.2(5) ?
    Na2 Na1 O7 C3 . . . . 1.0(5) ?
    O8 Na1 O7 Cr1 2_655 . . . 116.25(13) ?
    O10 Na1 O7 Cr1 . . . . -158.49(13) ?
    O8 Na1 O7 Cr1 4_566 . . . 51.52(16) ?
    O9 Na1 O7 Cr1 4_566 . . . -37.9(3) ?
    O1 Na1 O7 Cr1 . . . . -12.47(11) ?
    O2 Na1 O7 Cr1 3_656 . . . -82.38(12) ?
    C3 Na1 O7 Cr1 4_566 . . . -4.4(2) ?
    C4 Na1 O7 Cr1 4_566 . . . 31.54(19) ?
    Cr1 Na1 O7 Cr1 3_656 . . . -47.58(9) ?
    Na2 Na1 O7 Cr1 . . . . -169.83(14) ?
    O4 Na2 O9 C3 4_465 . . . 144.0(3) ?
    O10 Na2 O9 C3 . . . . -25.2(4) ?
    O5 Na2 O9 C3 4_465 . . . -158.2(3) ?
    O6 Na2 O9 C3 2_655 . . . 67.4(3) ?
    C1 Na2 O9 C3 4_465 . . . 171.2(3) ?
    C2 Na2 O9 C3 4_465 . . . -167.9(3) ?
    Na1 Na2 O9 C3 . . . . -9.2(3) ?
    Na1 Na2 O9 C3 4_565 . . . 141.1(4) ?
    O4 Na2 O9 Na1 4_465 . . 4_565 2.8(3) ?
    O10 Na2 O9 Na1 . . . 4_565 -166.37(15) ?
    O5 Na2 O9 Na1 4_465 . . 4_565 60.65(17) ?
    O6 Na2 O9 Na1 2_655 . . 4_565 -73.77(16) ?
    C1 Na2 O9 Na1 4_465 . . 4_565 30.1(2) ?
    C2 Na2 O9 Na1 4_465 . . 4_565 50.98(19) ?
    C3 Na2 O9 Na1 . . . 4_565 -141.1(4) ?
    Na1 Na2 O9 Na1 . . . 4_565 -150.31(14) ?
    Na2 O4 C1 O2 4_666 . . . -170.5(3) ?
    Na2 O4 C1 C2 4_666 . . . 10.5(4) ?
    Cr1 O2 C1 O4 . . . . 174.5(3) ?
    Na1 O2 C1 O4 3_656 . . . 8.7(7) ?
    Cr1 O2 C1 C2 . . . . -6.5(4) ?
    Na1 O2 C1 C2 3_656 . . . -172.3(3) ?
    Cr1 O2 C1 Na2 . . . 4_666 139.7(13) ?
    Na1 O2 C1 Na2 3_656 . . 4_666 -26.1(17) ?
    Na2 O5 C2 O3 4_666 . . . 172.8(3) ?
    Na2 O5 C2 C1 4_666 . . . -8.3(4) ?
    Cr1 O3 C2 O5 . . . . -172.4(3) ?
    Cr1 O3 C2 C1 . . . . 8.7(4) ?
    Cr1 O3 C2 Na2 . . . 4_666 -141.6(15) ?
    O4 C1 C2 O5 . . . . -1.5(6) ?
    O2 C1 C2 O5 . . . . 179.5(4) ?
    Na2 C1 C2 O5 4_666 . . . 6.2(3) ?
    O4 C1 C2 O3 . . . . 177.5(4) ?
    O2 C1 C2 O3 . . . . -1.6(5) ?
    Na2 C1 C2 O3 4_666 . . . -174.8(3) ?
    O4 C1 C2 Na2 . . . 4_666 -7.7(3) ?
    O2 C1 C2 Na2 . . . 4_666 173.3(3) ?
    Na2 O9 C3 O7 . . . . 13.0(6) ?
    Na1 O9 C3 O7 4_565 . . . 156.9(4) ?
    Na2 O9 C3 C4 . . . . -167.3(3) ?
    Na1 O9 C3 C4 4_565 . . . -23.4(5) ?
    Na2 O9 C3 Na1 . . . 4_565 -144.0(4) ?
    Na1 O9 C3 Na2 4_565 . . . 144.0(4) ?
    Cr1 O7 C3 O9 . . . . 160.5(4) ?
    Na1 O7 C3 O9 . . . . -9.6(8) ?
    Cr1 O7 C3 C4 . . . . -19.2(4) ?
    Na1 O7 C3 C4 . . . . 170.7(3) ?
    Cr1 O7 C3 Na1 . . . 4_565 -137.3(8) ?
    Na1 O7 C3 Na1 . . . 4_565 52.6(12) ?
    Cr1 O7 C3 Na2 . . . . 169.14(17) ?
    Na1 O7 C3 Na2 . . . . -1.0(5) ?
    O4 Na2 C3 O9 4_465 . . . -58.6(5) ?
    O10 Na2 C3 O9 . . . . 158.5(3) ?
    O5 Na2 C3 O9 4_465 . . . 22.7(3) ?
    O6 Na2 C3 O9 2_655 . . . -107.2(3) ?
    C1 Na2 C3 O9 4_465 . . . -13.3(4) ?
    C2 Na2 C3 O9 4_465 . . . 14.5(4) ?
    Na1 Na2 C3 O9 . . . . 170.0(3) ?
    Na1 Na2 C3 O9 4_565 . . . -25.7(3) ?
    O9 Na2 C3 O7 . . . . -169.5(5) ?
    O4 Na2 C3 O7 4_465 . . . 131.9(3) ?
    O10 Na2 C3 O7 . . . . -11.0(3) ?
    O5 Na2 C3 O7 4_465 . . . -146.8(2) ?
    O6 Na2 C3 O7 2_655 . . . 83.3(2) ?
    C1 Na2 C3 O7 4_465 . . . 177.1(3) ?
    C2 Na2 C3 O7 4_465 . . . -155.1(2) ?
    Na1 Na2 C3 O7 . . . . 0.4(2) ?
    Na1 Na2 C3 O7 4_565 . . . 164.8(3) ?
    O9 Na2 C3 C4 . . . . 32.6(7) ?
    O4 Na2 C3 C4 4_465 . . . -26.0(10) ?
    O10 Na2 C3 C4 . . . . -168.9(8) ?
    O5 Na2 C3 C4 4_465 . . . 55.3(8) ?
    O6 Na2 C3 C4 2_655 . . . -74.6(8) ?
    C1 Na2 C3 C4 4_465 . . . 19.2(9) ?
    C2 Na2 C3 C4 4_465 . . . 47.0(8) ?
    Na1 Na2 C3 C4 . . . . -157.5(8) ?
    Na1 Na2 C3 C4 4_565 . . . 6.9(7) ?
    O9 Na2 C3 Na1 . . . 4_565 25.7(3) ?
    O4 Na2 C3 Na1 4_465 . . 4_565 -32.9(3) ?
    O10 Na2 C3 Na1 . . . 4_565 -175.79(12) ?
    O5 Na2 C3 Na1 4_465 . . 4_565 48.39(13) ?
    O6 Na2 C3 Na1 2_655 . . 4_565 -81.51(11) ?
    C1 Na2 C3 Na1 4_465 . . 4_565 12.4(3) ?
    C2 Na2 C3 Na1 4_465 . . 4_565 40.15(17) ?
    Na1 Na2 C3 Na1 . . . 4_565 -164.35(11) ?
    Na1 O8 C4 O6 2_645 . . . 32.1(7) ?
    Na1 O8 C4 O6 4_565 . . . -170.9(4) ?
    Na1 O8 C4 C3 2_645 . . . -148.0(3) ?
    Na1 O8 C4 C3 4_565 . . . 9.0(5) ?
    Na1 O8 C4 Na1 2_645 . . 4_565 -157.0(5) ?
    Cr1 O6 C4 O8 . . . . -176.3(4) ?
    Na2 O6 C4 O8 2_645 . . . -7.4(6) ?
    Cr1 O6 C4 C3 . . . . 3.7(4) ?
    Na2 O6 C4 C3 2_645 . . . 172.7(3) ?
    Cr1 O6 C4 Na1 . . . 4_565 147.1(15) ?
    Na2 O6 C4 Na1 2_645 . . 4_565 -43.9(18) ?
    O9 C3 C4 O8 . . . . 10.8(6) ?
    O7 C3 C4 O8 . . . . -169.4(4) ?
    Na1 C3 C4 O8 4_565 . . . -6.6(4) ?
    Na2 C3 C4 O8 . . . . -13.6(10) ?
    O9 C3 C4 O6 . . . . -169.3(4) ?
    O7 C3 C4 O6 . . . . 10.5(5) ?
    Na1 C3 C4 O6 4_565 . . . 173.3(4) ?
    Na2 C3 C4 O6 . . . . 166.3(6) ?
    O9 C3 C4 Na1 . . . 4_565 17.4(4) ?
    O7 C3 C4 Na1 . . . 4_565 -162.9(4) ?
    Na2 C3 C4 Na1 . . . 4_565 -7.0(8) ?
    O9 Na2 O10 Na1 . . . . 24.5(2) ?
    O4 Na2 O10 Na1 4_465 . . . -148.41(13) ?
    O5 Na2 O10 Na1 4_465 . . . 139.64(15) ?
    O6 Na2 O10 Na1 2_655 . . . -56.63(15) ?
    C1 Na2 O10 Na1 4_465 . . . -168.56(13) ?
    C2 Na2 O10 Na1 4_465 . . . 163.34(14) ?
    C3 Na2 O10 Na1 . . . . 15.75(16) ?
    Na1 Na2 O10 Na1 4_565 . . . 8.7(3) ?
    O8 Na1 O10 Na2 2_655 . . . 61.46(14) ?
    O8 Na1 O10 Na2 4_566 . . . 126.21(16) ?
    O9 Na1 O10 Na2 4_566 . . . -166.65(13) ?
    O1 Na1 O10 Na2 . . . . -82.6(2) ?
    O7 Na1 O10 Na2 . . . . -15.28(15) ?
    O2 Na1 O10 Na2 3_656 . . . -86.80(13) ?
    C3 Na1 O10 Na2 4_566 . . . -176.89(13) ?
    C4 Na1 O10 Na2 4_566 . . . 154.08(14) ?
    Cr1 Na1 O10 Na2 . . . . -31.93(19) ?
    Cr1 Na1 O10 Na2 3_656 . . . -89.20(12) ?
loop_
    _geom_hbond_atom_site_label_D
    _geom_hbond_atom_site_label_H
    _geom_hbond_atom_site_label_A
    _geom_hbond_site_symmetry_A
    _geom_hbond_distance_DH
    _geom_hbond_distance_HA
    _geom_hbond_distance_DA
    _geom_hbond_angle_DHA
    O11 H11B O9 2_655 0.879(19) 2.23(2) 3.080(5) 163(5)
    O11 H11A O6 . 0.88(4) 2.53(4) 3.144(5) 128(4)
    O11 H11A O3 . 0.88(4) 2.25(4) 2.949(4) 137(4)
    O10 H10B O5 1_455 0.88(4) 2.36(4) 3.123(4) 144(5)
    O10 H10A O5 3_666 0.905(19) 2.02(2) 2.922(5) 179(4)
    O1 H1 O11 4_566 0.85 2.01 2.808(4) 156.3
_iucr_refine_instructions_details
;
TITL I in P2(1)/c
CELL 0.71073   9.4776   8.6030  12.5353  90.000 102.503  90.000
ZERR    4.00   0.0010   0.0010   0.0014   0.000   0.002   0.000
LATT 1
SYMM -X, 0.5+Y, 0.5-Z
SFAC C  H  O  Na Cr
UNIT 16 20 44 8 4
OMIT -3 0 2
OMIT 0 2 1
OMIT -1 1 4
OMIT 1 1 0
OMIT -1 1 1
L.S. 12
ACTA
BOND $H
FMAP 2
PLAN 10
DFIX 0.88 O10 H10A O10 H10B
DFIX 0.88 O11 H11A O11 H11B
DFIX 1.44 H10A H10B H11A H11B
CONF
WPDB -2
HTAB O1 O11_$1
HTAB O10 O5_$2
HTAB O10 O5_$3
HTAB O10 O4_$4
HTAB O11 o9_$5
HTAB O11 O6
HTAB O11 O3
EQIV $5 -x+1, y+1/2, -z+1/2
EQIV $4 -x+1, -y, -z+1
EQIV $3 x-1, y, z
EQIV $2 -x+1, -y+1, -z+1
EQIV $1 x, -y+1/2, z+1/2
SIZE 0.60 0.12 0.10
TEMP -100
WGHT    0.054000    4.054000
FVAR       0.41035
MOLE 1
CR1   5    0.603664    0.060365    0.436104    11.00000    0.01552    0.03285 =
         0.01478    0.00018    0.00362    0.00016
NA1   4    0.361883    0.333687    0.487328    11.00000    0.02212    0.03863 =
         0.01847    0.00007    0.00347    0.00015
NA2   4    0.145379    0.346959    0.214130    11.00000    0.02123    0.04377 =
         0.03090   -0.00314    0.00048    0.00285
O1    3    0.527209    0.117095    0.564581    11.00000    0.02020    0.03657 =
         0.01416   -0.00203    0.00333   -0.00319
AFIX   3
H1    2    0.581929    0.150746    0.622860    11.00000   -1.20000
AFIX   0
O2    3    0.763575   -0.065303    0.518880    11.00000    0.01764    0.03140 =
         0.01947   -0.00047    0.00224   -0.00255
O3    3    0.750631    0.226771    0.465935    11.00000    0.02009    0.03187 =
         0.02197    0.00255    0.00311   -0.00232
O4    3    0.983615   -0.040982    0.626787    11.00000    0.02055    0.04141 =
         0.02557    0.00359    0.00063    0.00074
O5    3    0.967420    0.275513    0.573919    11.00000    0.02179    0.03928 =
         0.03096    0.00063    0.00148   -0.00615
O6    3    0.650126    0.011726    0.292769    11.00000    0.01938    0.03914 =
         0.01683    0.00131    0.00503    0.00358
O7    3    0.446676    0.181595    0.342714    11.00000    0.02162    0.03554 =
         0.01629   -0.00062    0.00597    0.00123
O8    3    0.551342    0.030556    0.113877    11.00000    0.02874    0.03780 =
         0.01780   -0.00045    0.00538    0.00585
O9    3    0.314121    0.168352    0.171872    11.00000    0.02147    0.04326 =
         0.01692    0.00114    0.00123    0.00328
C1    1    0.875849    0.012913    0.564968    11.00000    0.02121    0.03766 =
         0.01497   -0.00121    0.00763    0.00187
C2    1    0.867400    0.187518    0.534673    11.00000    0.01868    0.04169 =
         0.01763   -0.00123    0.00658    0.00163
C3    1    0.423583    0.142464    0.241117    11.00000    0.02231    0.02784 =
         0.01950   -0.00039    0.00592   -0.00078
C4    1    0.551821    0.053644    0.209903    11.00000    0.01817    0.02845 =
         0.01994    0.00183    0.00430    0.00290
O10   3    0.120560    0.404896    0.395524    11.00000    0.02736    0.04226 =
         0.03490    0.00577    0.00962   -0.00114
H10A  2    0.094396    0.504170    0.405147    11.00000   -1.50000
H10B  2    0.057618    0.344979    0.419336    11.00000   -1.50000
O11   3    0.756792    0.346001    0.246419    11.00000    0.03865    0.04632 =
         0.02351    0.00636    0.00086   -0.00085
H11A  2    0.776699    0.271313    0.294687    11.00000   -1.50000
H11B  2    0.756284    0.437933    0.276984    11.00000   -1.50000
HKLF 4
REM  ea00109x in P2(1)/c
REM R1 =  0.0440 for   1625 Fo > 4sig(Fo)  and  0.0645 for all   2018 data
REM    175 parameters refined using      6 restraints
END
WGHT      0.0519      4.1419
REM Highest difference peak  0.846,  deepest hole -0.804,  1-sigma level  0.120
Q1    1   0.6114 -0.0538  0.4374  11.00000  0.05    0.85
Q2    1   0.6021  0.1825  0.4366  11.00000  0.05    0.70
Q3    1   0.5255  0.0038  0.5625  11.00000  0.05    0.60
Q4    1   0.7306  0.1281  0.4595  11.00000  0.05    0.60
Q5    1   0.4088  0.1797  0.5660  11.00000  0.05    0.52
Q6    1   0.1924  0.4500  0.2025  11.00000  0.05    0.51
Q7    1   0.4636  0.2867  0.3408  11.00000  0.05    0.49
Q8    1   0.5414 -0.0254  0.3949  11.00000  0.05    0.45
Q9    1   0.7021 -0.0103  0.5010  11.00000  0.05    0.45
Q10   1   0.8757  0.1039  0.5506  11.00000  0.05    0.44
;
data_global
_journal_date_recd_electronic     2010-05-03
_journal_date_accepted     2010-06-21
_journal_name_full     'Acta Crystallographica, Section E'
_journal_year     2010
_journal_volume     66
_journal_issue      8
_journal_page_first     m990
_journal_page_last     m991
_journal_paper_category     QM
_journal_coeditor_code     PB2030
_publ_contact_author_name     'Eleuterio \'Alvarez'
_publ_contact_author_address
;
Instituto de Investigaciones Qu\'imicas - CSIC - Universidad de Sevilla,
Avda. Am\'erico Vespucio, 49, 41092 Sevilla, Spain
;
_publ_contact_author_email     'ealvarez@iiq.csic.es'
_publ_contact_author_fax     '+34 954460565'
_publ_contact_author_phone     '+34 954489560'
_publ_section_title
;\
{[Na1(\m-H~2~O)Na2]~2~[(C~2~O~4~)~2~Cr(\m-OH)~2~Cr(C~2~O~4~)~2~].H~2~O}\
<i>~n~</i>, a novel hydrated form
;
loop_
    _publ_author_name
    _publ_author_footnote
    _publ_author_address
    'B\'elomb\'e, Michel M.' .
;
Department of Inorganic Chemistry, Faculty of Science, POB 812
University of Yaounde I, Cameroon
;
    'Nenwa, Justin' .
;
Department of Inorganic Chemistry, Faculty of Science, POB 812
University of Yaounde I, Cameroon
;
    'Ngoun\'e, Jean' .
;
Department of Chemistry, Faculty of Science, University of Dschang
POB 67
Dschang, Cameroon
;
    '\'Alvarez, Eleuterio' .
;
Instituto de Investigaciones Qu\'imicas
CSIC
Universidad de Sevilla,
Avda. Am\'erico Vespucio 49, 41092 Sevilla, Spain
;
    'Galindo, Agust\'in' .
;
Departamento de Qu\'imica Inorg\'anica, Universidad de Sevilla,
Aptdo 1203,
41071 Sevilla, Spain
;
