# Supplementary material for: {[Na1(μ-H2O)Na2]2[(C2O4)2Cr(μ-OH)2Cr(C2O4)2]·H2O}n, a novel hydrated form
Source: Acta Crystallogr Sect E Struct Rep Online. 2010 Jul 21;66(Pt 8):m990–1. doi: 10.1107/S1600536810023986 (PMC3007424; doi:10.1107/S1600536810023986)
Supplement: Supplementary file 2 [file e-66-0m990-Isup2.hkl]

# 
# h,k,l, Fc-squared, Fo-squared, sigma(Fo-squared) and status flag 
# 
data_I
_shelx_title ' ea00109x in P2(1)/c' 
_shelx_refln_list_code          4 
_shelx_F_calc_maximum      224.09 
_exptl_crystal_F_000       652.00 
_reflns_d_resolution_high  0.8006 
 
loop_ 
 _symmetry_equiv_pos_as_xyz 
 'x, y, z' 
 '-x, y+1/2, -z+1/2' 
 '-x, -y, -z' 
 'x, -y-1/2, z-1/2' 
 
_cell_length_a     9.4776 
_cell_length_b     8.6030 
_cell_length_c    12.5353 
_cell_angle_alpha  90.000 
_cell_angle_beta  102.503 
_cell_angle_gamma  90.000 
 
_shelx_F_squared_multiplier     1.000 
 
loop_ 
 _refln_index_h 
 _refln_index_k 
 _refln_index_l 
 _refln_F_squared_calc 
 _refln_F_squared_meas 
 _refln_F_squared_sigma 
 _refln_observed_status 
   1   0   0    12994.57    13936.58    135.85 o 
   2   0   0     2038.56     2308.71     18.12 o 
   3   0   0       52.03       84.30      3.68 o 
   4   0   0     3554.88     3214.27     27.07 o 
   5   0   0     3396.02     3436.91     29.35 o 
   6   0   0      800.14      808.58     10.81 o 
   7   0   0     1253.74     1301.87     21.15 o 
   8   0   0     2979.96     3038.29     43.72 o 
   9   0   0      110.67       93.10     10.13 o 
  10   0   0      338.17      314.44     14.83 o 
  11   0   0      373.08      393.79     20.86 o 
   2   1   0      137.48      158.41      2.63 o 
   3   1   0      901.94     1026.35      7.88 o 
   4   1   0       97.27      105.66      3.52 o 
   5   1   0     4626.51     4669.09     29.93 o 
   6   1   0      665.65      701.61      7.87 o 
   7   1   0      522.25      526.02      7.83 o 
   8   1   0      152.19      119.24      6.36 o 
   9   1   0       15.58       -6.09      6.48 o 
  10   1   0       26.04       -8.81      9.93 o 
  11   1   0      145.94      110.04     11.92 o 
   0   2   0     3503.05     2819.78     38.49 o 
   1   2   0     3596.69     3201.46     44.88 o 
   2   2   0     2854.26     2810.40     35.92 o 
   3   2   0       41.79       49.64      2.73 o 
   4   2   0     1895.60     1916.33     26.11 o 
   5   2   0     1475.02     1467.37     25.09 o 
   6   2   0      431.64      358.70      7.06 o 
   7   2   0       10.28       -4.85      4.85 o 
   8   2   0      117.03      111.07      6.81 o 
   9   2   0        4.58       -4.13      7.22 o 
  10   2   0      553.04      533.39     20.41 o 
  11   2   0        2.84      -16.94     16.94 o 
   1   3   0       92.09      105.65      2.98 o 
   2   3   0    15006.77    14208.86    257.45 o 
   3   3   0     5714.34     5480.93    135.29 o 
   4   3   0     2824.34     2742.68     50.90 o 
   5   3   0       34.61       15.86      3.87 o 
   6   3   0       24.73       16.45      4.20 o 
   7   3   0      112.84      128.37      5.62 o 
   8   3   0       32.98       28.73      6.06 o 
   9   3   0      579.01      576.12     19.36 o 
  10   3   0      536.92      507.55     17.40 o 
  11   3   0      202.94      164.19     13.69 o 
   0   4   0      215.66      187.09      5.42 o 
   1   4   0      492.55      419.66      6.27 o 
   2   4   0      179.12      183.43      4.71 o 
   3   4   0     1489.63     1493.47     25.63 o 
   4   4   0      557.04      457.85      8.84 o 
   5   4   0      216.11      202.29      7.52 o 
   6   4   0       28.74       19.83      4.84 o 
   7   4   0       20.95        7.26      5.63 o 
   8   4   0        0.06       -5.71      5.71 o 
   9   4   0       28.70       15.87      7.09 o 
  10   4   0        1.13       -9.51      9.51 o 
   1   5   0     4950.87     4259.47     79.68 o 
   2   5   0     5493.09     5259.20    127.90 o 
   3   5   0     7314.20     7817.93     80.33 o 
   4   5   0      805.07      779.32     25.32 o 
   5   5   0      570.87      559.67     25.12 o 
   6   5   0       32.25        8.64      4.38 o 
   7   5   0      156.88      148.89     13.01 o 
   8   5   0      665.36      720.11     37.44 o 
   9   5   0       21.40       17.60      9.56 o 
  10   5   0        4.54      -11.14     11.14 o 
   0   6   0      571.36      519.71     33.76 o 
   1   6   0       21.50       18.25      5.96 o 
   2   6   0      134.50      156.36      5.43 o 
   3   6   0        0.24       -2.92      6.60 o 
   4   6   0      440.65      440.16     13.63 o 
   5   6   0      542.39      513.44     24.30 o 
   6   6   0      997.05     1013.77     49.81 o 
   7   6   0        2.90       -8.12      8.12 o 
   8   6   0       43.85       39.26      8.99 o 
   9   6   0      232.12      223.55     15.68 o 
   1   7   0        3.29        8.88      4.41 o 
   2   7   0        6.87       -5.84      5.84 o 
   3   7   0      237.70      219.79      8.82 o 
   4   7   0      199.08      199.93      9.77 o 
   5   7   0       23.21       -9.59      9.59 o 
   6   7   0       12.41        8.28      7.65 o 
   7   7   0      376.77      425.55     29.65 o 
   8   7   0       34.56       24.36      9.80 o 
   0   8   0     1033.71      926.06     38.06 o 
   1   8   0      490.05      443.55     15.84 o 
   2   8   0       13.74       -6.28      8.49 o 
   3   8   0      131.82      162.87      8.80 o 
   4   8   0      289.87      365.55     11.48 o 
   5   8   0      603.09      802.72     16.18 o 
   6   8   0      302.31      388.68     13.93 o 
   7   8   0       22.67        0.08      7.85 o 
   1   9   0        9.34       -2.41     14.09 o 
   2   9   0        1.07        2.12      7.43 o 
   3   9   0       43.78       35.57     10.19 o 
   4   9   0        1.46       -5.60      8.76 o 
   5   9   0       79.43      169.05     12.84 o 
   6   9   0       40.42       48.20      9.11 o 
   0  10   0      556.65      518.87     78.99 o 
   1  10   0      166.54      162.60     19.07 o 
   2  10   0        1.79      -12.24     12.24 o 
   3  10   0       42.31       87.85     14.19 o 
   4  10   0       14.92       24.37     16.59 o 
 -11   1   1      533.18      528.48     15.56 o 
 -10   1   1      226.27      189.82      9.95 o 
  -9   1   1      242.10      218.87      8.64 o 
  -8   1   1     1327.50     1361.26     12.97 o 
  -7   1   1        0.92       -6.39      6.39 o 
  -6   1   1      808.58      798.64      7.54 o 
  -5   1   1      273.04      255.16      4.38 o 
  -4   1   1      904.14      853.45      7.06 o 
  -3   1   1     4862.34     5036.81     36.32 o 
  -2   1   1      338.35      351.37      4.76 o 
   0   1   1    13386.52    12958.44    159.80 o 
   1   1   1     3474.85     3428.90     24.22 o 
   2   1   1     1221.86     1349.87     10.36 o 
   3   1   1     3439.52     3450.18     43.17 o 
   4   1   1      141.88      195.99      3.95 o 
   5   1   1     8429.24     8673.13     94.60 o 
   6   1   1      908.20      968.03     14.46 o 
   7   1   1      415.30      439.44      7.43 o 
   8   1   1      652.40      644.12      9.86 o 
   9   1   1      631.75      622.18     10.36 o 
  10   1   1      806.02      762.78     16.05 o 
  11   1   1      358.18      361.57     14.17 o 
 -11   2   1      241.00      228.43     24.65 o 
 -10   2   1      682.41      669.67     14.25 o 
  -9   2   1        5.99       -6.72      6.72 o 
  -8   2   1     1184.30     1192.56     11.87 o 
  -7   2   1     1365.77     1413.65     16.81 o 
  -6   2   1      890.36      813.50     12.73 o 
  -5   2   1     5537.52     5845.57     85.28 o 
  -4   2   1       98.13      123.35      3.21 o 
  -3   2   1       88.48       99.46      2.88 o 
  -2   2   1    13619.93    13080.48     66.59 o 
  -1   2   1    22930.45    20259.88    251.84 o 
   1   2   1      217.19      206.91      4.19 o 
   2   2   1      120.21       88.34      3.91 o 
   3   2   1    15808.65    15991.51    176.93 o 
   4   2   1       51.91      102.32      4.29 o 
   5   2   1      231.95      252.44      8.71 o 
   6   2   1       18.73       40.19      4.31 o 
   7   2   1      736.71      752.42      8.94 o 
   8   2   1      479.39      506.25      9.03 o 
   9   2   1       60.30       51.19      8.17 o 
  10   2   1        0.44       -8.61      8.61 o 
  11   2   1      448.34      446.82     19.91 o 
 -11   3   1       82.72       37.21     10.22 o 
 -10   3   1      193.55      165.45     20.63 o 
  -9   3   1      556.44      554.24     10.20 o 
  -8   3   1        1.74       -5.48      5.48 o 
  -7   3   1      217.11      216.02      6.13 o 
  -6   3   1        1.98       -4.42      4.42 o 
  -5   3   1     4822.03     4749.35     77.23 o 
  -4   3   1     3751.19     3713.25     40.29 o 
  -3   3   1     9470.62     9211.60     85.09 o 
  -2   3   1    14025.21    13404.77    165.92 o 
  -1   3   1     2938.21     2935.14     19.59 o 
   0   3   1     2406.22     2039.10     22.74 o 
   1   3   1     1465.65     1305.54     13.15 o 
   2   3   1     7807.36     7881.71     71.24 o 
   3   3   1     4597.07     4486.80    187.71 o 
   4   3   1      773.18      705.35     14.71 o 
   5   3   1       14.73       23.05      3.31 o 
   6   3   1       83.84       92.11      4.87 o 
   7   3   1      554.31      537.04      9.16 o 
   8   3   1     1492.36     1491.56     33.54 o 
   9   3   1        9.16        3.99      7.75 o 
  10   3   1      155.10      139.54     16.42 o 
 -10   4   1       30.69        7.61      8.54 o 
  -9   4   1      170.74      139.03      8.83 o 
  -8   4   1      211.47      175.22      7.16 o 
  -7   4   1      720.63      665.18     25.88 o 
  -6   4   1      203.46      193.34      6.55 o 
  -5   4   1     1212.91     1092.92     33.93 o 
  -4   4   1      126.25      141.78      6.26 o 
  -3   4   1     4720.09     4498.30     65.36 o 
  -2   4   1      673.62      513.94      9.63 o 
  -1   4   1       79.44       80.49      5.85 o 
   0   4   1     1807.85     1439.82     11.61 o 
   1   4   1      238.96      207.13      4.45 o 
   2   4   1      297.01      264.52      5.04 o 
   3   4   1     3396.25     3552.21     36.62 o 
   4   4   1     1550.22     1339.13     41.69 o 
   5   4   1      596.27      561.26     18.35 o 
   6   4   1       16.04       15.13      4.86 o 
   7   4   1      208.34      241.16     12.15 o 
   8   4   1     2353.16     2516.25     66.88 o 
   9   4   1      857.90      882.67     25.95 o 
  10   4   1       57.54       15.21     12.19 o 
 -10   5   1      105.99       41.94     16.64 o 
  -9   5   1      397.74      428.08     21.49 o 
  -8   5   1        0.17       -6.11      6.11 o 
  -7   5   1      535.05      470.15     30.22 o 
  -6   5   1       85.32       23.62      9.76 o 
  -5   5   1      393.15      361.23      9.40 o 
  -4   5   1        4.91       -3.55      3.55 o 
  -3   5   1      780.08      703.95     20.23 o 
  -2   5   1      674.44      618.35     17.29 o 
  -1   5   1     1042.24      941.92     24.21 o 
   0   5   1      230.60      127.14      5.81 o 
   1   5   1     1654.50     1489.72     13.26 o 
   2   5   1       76.06       43.96      4.31 o 
   3   5   1      241.48      215.09      8.30 o 
   4   5   1      139.18      163.57      8.96 o 
   5   5   1      386.75      371.05     24.38 o 
   6   5   1      118.23      113.38      6.54 o 
   7   5   1       71.87       60.88      7.09 o 
   8   5   1      136.46      134.14     12.63 o 
   9   5   1       32.53       13.76     10.86 o 
  10   5   1        0.18      -19.24     19.24 o 
  -9   6   1      150.18      124.12     10.28 o 
  -8   6   1      158.91      175.46     11.85 o 
  -7   6   1     1648.15     1790.03     76.48 o 
  -6   6   1      146.51      143.48      8.55 o 
  -5   6   1     1231.95     1281.33     40.10 o 
  -4   6   1       36.66       28.11      4.48 o 
  -3   6   1       75.27       82.91     13.18 o 
  -2   6   1     1131.19      950.40     21.51 o 
  -1   6   1      700.08      494.51     26.54 o 
   0   6   1     3074.47     2879.39     23.59 o 
   1   6   1       21.96       13.55      4.07 o 
   2   6   1        3.81        5.84      4.46 o 
   3   6   1       45.67       41.60      7.31 o 
   4   6   1       17.71       17.12      7.92 o 
   5   6   1      211.70      223.90     10.73 o 
   6   6   1      186.92      160.40     19.89 o 
   7   6   1      649.15      718.87     36.12 o 
   8   6   1      448.10      517.16     35.61 o 
   9   6   1       72.44       52.40      9.67 o 
  -8   7   1      344.40      362.91     22.43 o 
  -7   7   1      219.96      268.87     22.10 o 
  -6   7   1      375.07      380.81     24.20 o 
  -5   7   1     2174.83     2441.26     75.41 o 
  -4   7   1      308.51      320.54     11.09 o 
  -3   7   1      566.46      584.10     11.29 o 
  -2   7   1      953.04      821.25     24.47 o 
  -1   7   1      551.84      405.67     17.51 o 
   0   7   1     1094.72      961.44     10.41 o 
   1   7   1     1379.73     1373.17     20.10 o 
   2   7   1       28.36       31.59      6.35 o 
   3   7   1       47.15       45.62      7.93 o 
   4   7   1       14.04       14.99      8.43 o 
   5   7   1       49.97       60.56     10.05 o 
   6   7   1      631.66      769.54     16.89 o 
   7   7   1       32.93       16.17      8.19 o 
   8   7   1       37.64       19.17      8.76 o 
  -7   8   1        4.24       -9.42      9.42 o 
  -6   8   1      221.53      240.08     15.17 o 
  -5   8   1      145.41      177.83     13.89 o 
  -4   8   1      102.49      115.28     10.49 o 
  -3   8   1       13.51       13.00      7.25 o 
  -2   8   1      574.46      554.82     31.42 o 
  -1   8   1      327.65      275.65     17.74 o 
   0   8   1       36.92       20.31      7.00 o 
   1   8   1      195.44      190.84      9.60 o 
   2   8   1        5.40       -7.79      7.79 o 
   3   8   1      161.45      158.13      9.33 o 
   4   8   1      108.04      129.42     10.53 o 
   5   8   1      130.01      157.58     11.58 o 
   6   8   1      175.94      183.32     20.76 o 
   7   8   1        4.72       -4.53      8.40 o 
  -6   9   1      191.50      236.27     22.57 o 
  -5   9   1      233.20      330.20     14.20 o 
  -4   9   1      389.70      500.04     30.17 o 
  -3   9   1      209.01      249.78     11.01 o 
  -2   9   1       52.28       47.80     17.75 o 
  -1   9   1        0.28      -12.63     13.72 o 
   0   9   1      129.94      111.62      9.55 o 
   1   9   1        7.31        2.47      5.93 o 
   2   9   1      100.04       91.11      8.07 o 
   3   9   1       65.55       60.27      9.09 o 
   4   9   1       17.17       10.86      9.30 o 
   5   9   1      474.56      672.93     16.07 o 
   6   9   1       91.65      106.47     19.81 o 
  -4  10   1       13.97       15.37     15.47 o 
  -3  10   1      277.00      384.17     33.95 o 
  -2  10   1      121.51      143.54     30.77 o 
  -1  10   1       97.84      100.50     17.61 o 
   0  10   1        0.10       -4.20      9.42 o 
   1  10   1        7.02       13.35     10.52 o 
   2  10   1      111.58      126.10     15.36 o 
   3  10   1      201.42      268.97     16.86 o 
   4  10   1        0.26      -17.52     22.98 o 
 -11   0   2      113.62      113.77     16.55 o 
 -10   0   2       24.40        6.47     11.19 o 
  -9   0   2     3215.14     3337.03     38.96 o 
  -8   0   2     6621.68     7160.68     96.20 o 
  -7   0   2     6238.08     6321.08     52.66 o 
  -6   0   2      200.45      198.65      6.89 o 
  -5   0   2      845.25      945.80     10.90 o 
  -4   0   2       17.17        9.33      3.68 o 
  -2   0   2     4729.46     5606.51     34.59 o 
  -1   0   2      159.72      118.62      2.90 o 
   0   0   2     6254.60     7309.19     57.82 o 
   1   0   2      504.84      581.75      5.31 o 
   2   0   2    10180.46    10611.35     82.51 o 
   3   0   2     6426.98     6802.99     65.59 o 
   4   0   2     1247.23     1273.05     15.65 o 
   5   0   2    10059.37    10754.19     92.69 o 
   6   0   2     5626.59     6002.73     60.57 o 
   7   0   2      264.84      284.42     10.32 o 
   8   0   2      261.56      288.41     11.06 o 
   9   0   2       61.85       60.47      9.48 o 
  10   0   2      963.74     1022.74     22.12 o 
  11   0   2       39.73       39.67     17.49 o 
 -11   1   2        6.75       -9.79     10.54 o 
 -10   1   2       33.47       10.74      8.22 o 
  -9   1   2        0.45       -8.12      8.12 o 
  -8   1   2      511.08      491.91     16.13 o 
  -7   1   2      145.65      135.91      9.11 o 
  -6   1   2        3.09        0.29      3.54 o 
  -5   1   2      306.20      261.97      4.42 o 
  -4   1   2      132.14      147.65      3.54 o 
  -3   1   2     2681.31     3058.57     16.65 o 
  -2   1   2      786.95      819.11      5.42 o 
  -1   1   2     3589.60     3836.96     27.37 o 
   0   1   2        1.76        2.65      1.26 o 
   1   1   2       43.81       56.66      1.97 o 
   2   1   2      288.13      301.01      3.21 o 
   3   1   2     1968.39     1927.08     13.08 o 
   4   1   2     1364.22     1432.45     17.02 o 
   5   1   2     1027.47     1160.42      9.87 o 
   6   1   2     3892.30     4094.09     28.70 o 
   7   1   2        3.45        5.74      4.93 o 
   8   1   2     1791.62     1789.92     17.00 o 
   9   1   2        1.69       -9.06      9.06 o 
  10   1   2      243.34      269.97     10.42 o 
  11   1   2       98.78       74.91     12.17 o 
 -11   2   2      145.80       90.60      9.91 o 
 -10   2   2      207.69      162.64      9.91 o 
  -9   2   2      432.47      351.96      9.25 o 
  -8   2   2      370.30      351.24      7.74 o 
  -7   2   2       11.88       -4.99      4.99 o 
  -6   2   2      195.19      190.45      5.36 o 
  -5   2   2       11.38       -3.47      3.47 o 
  -4   2   2      517.89      445.67      5.99 o 
  -3   2   2        9.82       20.19      2.31 o 
  -2   2   2     3140.72     2770.14     18.54 o 
  -1   2   2      484.23      436.80      8.40 o 
   0   2   2      248.52      206.27      3.70 o 
   1   2   2      137.29      112.13      2.80 o 
   2   2   2     2662.32     2397.40     24.48 o 
   3   2   2     4181.89     4277.25     32.90 o 
   4   2   2      179.56      161.92      4.46 o 
   5   2   2      821.81      782.33     18.20 o 
   6   2   2     4204.50     4317.32     52.91 o 
   7   2   2     1163.04     1189.12     11.44 o 
   8   2   2      191.83      183.05      8.90 o 
   9   2   2        8.58       -3.17      8.19 o 
  10   2   2      926.59      931.61     15.19 o 
 -11   3   2     1060.80     1044.50     31.47 o 
 -10   3   2     1370.64     1352.33     27.11 o 
  -9   3   2       15.82       -5.14      6.42 o 
  -8   3   2        0.29       -5.84      5.84 o 
  -7   3   2      246.99      232.18      7.05 o 
  -6   3   2      340.49      282.17     11.03 o 
  -5   3   2     4982.94     5242.93     37.29 o 
  -4   3   2      213.89      178.43      3.99 o 
  -3   3   2      217.58      187.51      3.11 o 
  -2   3   2     3593.05     3147.95     18.14 o 
  -1   3   2     3174.82     3286.05     22.09 o 
   0   3   2     2882.38     2514.19     24.35 o 
   1   3   2      273.19      237.50      4.51 o 
   2   3   2      939.82      926.77     12.29 o 
   3   3   2    11320.54    11096.08    306.43 o 
   4   3   2     3606.25     3464.79     77.16 o 
   5   3   2       81.78       90.49      3.87 o 
   6   3   2        3.38        7.39      4.41 o 
   7   3   2       31.95       14.72      5.15 o 
   8   3   2     1747.60     1727.40     32.78 o 
   9   3   2     1065.08     1068.99     15.44 o 
  10   3   2       96.26       86.90      9.51 o 
 -10   4   2      126.16       85.66     11.87 o 
  -9   4   2        2.29       -6.25      6.25 o 
  -8   4   2      149.93      144.77      7.95 o 
  -7   4   2      291.71      252.58      7.37 o 
  -6   4   2      337.98      287.95      8.36 o 
  -5   4   2        0.04       -4.42      4.42 o 
  -4   4   2       82.30       98.72      3.65 o 
  -3   4   2      884.56      793.96     10.13 o 
  -2   4   2     1172.73     1035.48     12.69 o 
  -1   4   2     1439.16     1240.90     11.35 o 
   0   4   2      865.21      749.38      7.60 o 
   1   4   2     1036.84      947.38      8.78 o 
   2   4   2       22.60       12.07      5.24 o 
   3   4   2      170.63      165.12      7.24 o 
   4   4   2      234.10      259.55      9.09 o 
   5   4   2       74.31       95.68      4.95 o 
   6   4   2      409.92      404.29     16.36 o 
   7   4   2     1573.86     1568.84     45.30 o 
   8   4   2      234.32      219.24      8.32 o 
   9   4   2        7.29      -10.63     10.63 o 
  10   4   2       43.86       14.38     11.80 o 
 -10   5   2     1013.80     1088.38     71.63 o 
  -9   5   2      300.61      326.59     13.69 o 
  -8   5   2      103.33       98.85      9.28 o 
  -7   5   2     1413.00     1509.37     42.87 o 
  -6   5   2     2301.64     2415.38     72.11 o 
  -5   5   2      460.71      436.54     10.26 o 
  -4   5   2     1095.12     1045.45     20.36 o 
  -3   5   2       76.64      100.63      3.15 o 
  -2   5   2      981.68      801.23     12.35 o 
  -1   5   2      301.15      165.02      8.82 o 
   0   5   2     2347.92     2009.56     16.22 o 
   1   5   2       31.91       30.82      4.00 o 
   2   5   2     3030.39     2778.67     32.89 o 
   3   5   2      836.77      805.93     13.12 o 
   4   5   2       87.45       98.87      8.52 o 
   5   5   2      365.40      344.77     21.76 o 
   6   5   2     1467.23     1610.73     65.74 o 
   7   5   2      597.39      657.04     22.10 o 
   8   5   2      778.59      770.90     46.06 o 
   9   5   2      271.54      225.93     29.73 o 
  -9   6   2       72.05       53.67     12.93 o 
  -8   6   2      130.35      122.57     11.81 o 
  -7   6   2       24.90       33.18      8.06 o 
  -6   6   2       64.01       69.93      5.92 o 
  -5   6   2      598.18      604.73      8.73 o 
  -4   6   2      194.78      179.79      5.62 o 
  -3   6   2      174.03      166.59      8.37 o 
  -2   6   2     1382.32     1140.62      8.88 o 
  -1   6   2       39.92      -11.40     12.00 o 
   0   6   2     2496.42     2413.76     21.16 o 
   1   6   2       65.20       51.60      5.08 o 
   2   6   2      109.70      109.84      7.11 o 
   3   6   2      456.79      476.11     11.33 o 
   5   6   2       10.98       20.54      8.98 o 
   6   6   2      545.87      641.30     18.15 o 
   7   6   2      614.68      699.22     42.68 o 
   8   6   2        2.47       -8.50      8.50 o 
   9   6   2        0.57      -10.80     10.80 o 
  -8   7   2      125.47       85.85     10.77 o 
  -7   7   2        3.58       -7.99      7.99 o 
  -6   7   2       93.46       88.37      8.89 o 
  -5   7   2      927.65     1050.46     51.13 o 
  -4   7   2      177.79      158.97      7.08 o 
  -3   7   2        1.90       -4.30      4.30 o 
  -2   7   2       31.70       31.64      4.85 o 
  -1   7   2       62.93       28.26      7.03 o 
   0   7   2       67.70       52.94      9.94 o 
   1   7   2      144.61      151.50      7.08 o 
   2   7   2      828.68      840.09     31.45 o 
   3   7   2      724.32      722.07     20.30 o 
   4   7   2        0.47       -5.67      8.54 o 
   5   7   2      114.90      148.28     11.31 o 
   6   7   2       78.44      103.12     12.17 o 
   7   7   2       98.39      109.01      8.91 o 
   8   7   2      318.54      351.50     21.62 o 
  -7   8   2      257.09      252.58     10.66 o 
  -6   8   2        3.98       -7.60      7.60 o 
  -5   8   2      248.17      323.62     18.53 o 
  -4   8   2      663.95      772.26     34.46 o 
  -3   8   2      635.07      668.03     13.03 o 
  -2   8   2      392.66      380.47     15.34 o 
  -1   8   2       20.06      -10.05     10.05 o 
   0   8   2      534.66      500.51      9.64 o 
   1   8   2      307.23      354.88     16.38 o 
   2   8   2       28.22       20.22      6.88 o 
   3   8   2        0.48        2.32      8.59 o 
   4   8   2      364.53      437.39     13.24 o 
   5   8   2      646.13      799.26     17.08 o 
   6   8   2      287.32      339.68     14.13 o 
   7   8   2       58.80       80.29     11.22 o 
  -6   9   2       98.63      126.66     12.46 o 
  -5   9   2        5.89       -2.36      9.34 o 
  -4   9   2       83.99      111.99     16.66 o 
  -3   9   2      110.02      120.38     13.07 o 
  -2   9   2      149.81      140.85     12.32 o 
  -1   9   2       54.32       32.43      6.40 o 
   0   9   2      178.10      169.12      9.60 o 
   1   9   2      100.12       88.26     10.24 o 
   2   9   2        1.88        0.34      9.02 o 
   3   9   2       82.70       63.84      8.82 o 
   4   9   2        2.20       -5.06      9.80 o 
   5   9   2        6.19       28.87     12.09 o 
  -4  10   2       89.24      114.80     10.97 o 
  -3  10   2      552.72      806.85     61.15 o 
  -2  10   2        7.93        9.54     11.66 o 
  -1  10   2        0.02       18.36      9.98 o 
   0  10   2        0.31       -9.67      9.67 o 
   1  10   2      291.58      403.01     15.62 o 
   2  10   2        1.12        2.71     13.69 o 
   3  10   2       13.20        8.62      8.58 o 
 -11   1   3        5.00      -10.50     10.50 o 
 -10   1   3       52.90       32.40     11.66 o 
  -9   1   3      909.01      956.35     13.39 o 
  -8   1   3      777.19      819.40      9.20 o 
  -7   1   3     1843.54     1866.53     13.79 o 
  -6   1   3      112.07      131.46      4.63 o 
  -5   1   3      159.73      151.77      4.21 o 
  -4   1   3      315.17      312.85      4.40 o 
  -3   1   3       42.53       28.98      2.55 o 
  -2   1   3     7561.99     8188.27     44.65 o 
  -1   1   3        1.00       18.56      1.55 o 
   0   1   3     1590.14     1561.66      8.57 o 
   1   1   3     4532.06     4607.20     46.67 o 
   2   1   3     3063.75     3001.61     23.66 o 
   3   1   3     6242.14     6537.10     44.83 o 
   4   1   3     1413.10     1617.12     12.34 o 
   5   1   3      307.85      357.80      5.81 o 
   6   1   3     4675.90     4669.74     30.82 o 
   7   1   3     2880.40     2924.67     21.32 o 
   8   1   3      834.49      845.50     11.17 o 
   9   1   3      573.72      618.72     10.48 o 
  10   1   3      240.79      211.93     15.27 o 
 -11   2   3      231.16      193.11     12.40 o 
 -10   2   3      336.45      304.14     10.49 o 
  -9   2   3     2201.05     2301.00     20.99 o 
  -8   2   3       83.64       48.18      6.67 o 
  -7   2   3      136.84      135.05      5.96 o 
  -6   2   3      702.94      703.76      8.15 o 
  -5   2   3     4915.86     5205.08     34.86 o 
  -4   2   3     1578.61     1898.24     15.05 o 
  -3   2   3     1892.38     1842.69     11.63 o 
  -2   2   3       69.87       87.42      2.44 o 
  -1   2   3      322.13      222.36      4.23 o 
   0   2   3     1920.51     1753.83     17.21 o 
   1   2   3     1263.60     1318.25     12.39 o 
   2   2   3     3167.14     3202.91     39.37 o 
   3   2   3     7194.62     7815.35     59.29 o 
   4   2   3     1524.92     1557.06     15.31 o 
   5   2   3     1291.28     1383.97     17.04 o 
   6   2   3      334.39      370.05      6.76 o 
   7   2   3       44.67       30.73      5.31 o 
   8   2   3      520.24      513.96     13.32 o 
   9   2   3        7.50       -7.89      7.89 o 
  10   2   3        7.96       -8.14      8.14 o 
 -11   3   3      302.26      263.55     15.73 o 
 -10   3   3      723.38      734.19     16.84 o 
  -9   3   3      109.11       84.74      7.55 o 
  -8   3   3      471.93      472.20      9.03 o 
  -7   3   3        0.55       -5.55      5.55 o 
  -6   3   3     1277.52     1215.70     11.15 o 
  -5   3   3       77.20       78.73      7.34 o 
  -4   3   3     5079.42     5083.24     30.65 o 
  -3   3   3       39.43       32.75      2.55 o 
  -2   3   3      430.63      419.93      5.24 o 
  -1   3   3     3011.82     3070.86     24.01 o 
   0   3   3     1285.39     1006.85     12.05 o 
   1   3   3      430.17      338.02      6.78 o 
   2   3   3      449.84      427.85      6.96 o 
   3   3   3     3651.06     3609.64     30.65 o 
   4   3   3       86.58       87.88      3.40 o 
   5   3   3     1311.15     1376.31     23.24 o 
   6   3   3       22.08       13.73      4.57 o 
   7   3   3        1.55       -6.02      6.02 o 
   8   3   3       63.52       17.65     16.64 o 
   9   3   3        4.24       -9.46      9.46 o 
  10   3   3        1.22       -5.20     11.58 o 
 -10   4   3      858.57      862.59     27.19 o 
  -9   4   3       11.02       -6.75      6.75 o 
  -8   4   3      104.68      108.79      7.47 o 
  -7   4   3       73.05       45.40      8.94 o 
  -6   4   3      742.29      764.08      9.90 o 
  -5   4   3     1602.95     1616.27     20.09 o 
  -4   4   3     1747.48     1809.41     14.87 o 
  -3   4   3      548.87      464.70      4.54 o 
  -2   4   3     2195.72     1769.54     13.00 o 
  -1   4   3      781.72      558.28      6.57 o 
   0   4   3      915.58      645.00      7.32 o 
   1   4   3     6625.83     6270.24     84.09 o 
   2   4   3        0.18       -5.41      5.41 o 
   3   4   3     2230.05     2137.76     24.59 o 
   4   4   3      637.98      649.99      9.95 o 
   5   4   3     3413.60     3451.44     72.18 o 
   6   4   3      370.59      367.31     15.71 o 
   7   4   3       94.97       81.60      6.59 o 
   8   4   3      590.35      544.16     26.87 o 
   9   4   3     1685.52     1722.94     46.60 o 
 -10   5   3       16.27       -7.69      7.69 o 
  -9   5   3        4.29       -7.18      7.18 o 
  -8   5   3      165.89      159.96      7.90 o 
  -7   5   3     1029.94     1188.00     14.89 o 
  -6   5   3        4.29       -5.60      5.60 o 
  -5   5   3      387.98      363.52      7.30 o 
  -4   5   3      105.69       83.43      4.32 o 
  -3   5   3     1118.18      986.08     17.03 o 
  -2   5   3      352.75      340.69      6.69 o 
  -1   5   3       23.09       -4.42      4.42 o 
   0   5   3      785.54      681.12      8.11 o 
   1   5   3     1144.66     1042.66     13.48 o 
   2   5   3      115.53      106.64      7.60 o 
   3   5   3      178.77      173.64      8.60 o 
   4   5   3       65.00       51.74      8.47 o 
   5   5   3     1808.48     1902.89     24.98 o 
   6   5   3        9.70        2.68      6.69 o 
   7   5   3      124.06      111.43      8.72 o 
   8   5   3       20.18       -6.27      9.93 o 
   9   5   3       37.00       29.65     11.60 o 
  -9   6   3      105.45       89.39     10.32 o 
  -8   6   3        1.13       -7.50      7.50 o 
  -7   6   3       97.92       86.16      6.88 o 
  -6   6   3      229.84      256.71      7.20 o 
  -5   6   3      267.68      281.88      6.99 o 
  -4   6   3      199.12      162.16      5.73 o 
  -3   6   3       36.67       31.12      3.69 o 
  -2   6   3     1972.17     1794.55     20.39 o 
  -1   6   3     1315.10     1069.33     14.53 o 
   0   6   3     2590.10     2460.90     24.02 o 
   1   6   3      333.98      306.01      8.90 o 
   2   6   3      302.24      319.27     10.36 o 
   3   6   3     1059.62     1112.21     17.08 o 
   4   6   3       91.95      120.89      9.83 o 
   5   6   3     1422.48     1581.98     22.67 o 
   6   6   3      403.01      411.59     30.05 o 
   7   6   3        1.55       -7.52      7.52 o 
   8   6   3      138.66      132.73     15.39 o 
  -8   7   3     1014.05     1061.00     58.43 o 
  -7   7   3      351.76      392.21     11.13 o 
  -6   7   3        8.25        0.61      7.40 o 
  -5   7   3       13.76       16.83      6.02 o 
  -4   7   3      261.70      326.99     10.53 o 
  -3   7   3      864.84      833.00      8.91 o 
  -2   7   3      436.45      374.19      9.16 o 
  -1   7   3      166.90       83.64      7.45 o 
   0   7   3     1141.15     1065.75     13.84 o 
   1   7   3      888.00      804.67     18.11 o 
   2   7   3       40.36       13.95      7.76 o 
   3   7   3      678.92      793.93     14.94 o 
   4   7   3       90.14      110.33     10.34 o 
   5   7   3      740.33      904.10     18.23 o 
   6   7   3      311.78      360.41     14.02 o 
   7   7   3       93.27      113.15     13.15 o 
  -7   8   3       25.82       20.87      8.81 o 
  -6   8   3        0.93       -7.44      7.44 o 
  -5   8   3       11.68       17.75      6.84 o 
  -4   8   3       16.38       25.30      7.34 o 
  -3   8   3      917.08      913.59     14.78 o 
  -2   8   3        1.74       14.51      6.31 o 
  -1   8   3        8.25       -6.04      6.04 o 
   0   8   3       56.78       39.83      6.63 o 
   1   8   3       52.17       46.31      6.87 o 
   2   8   3        5.47       -7.41      7.41 o 
   3   8   3       13.34       18.84      9.47 o 
   4   8   3       80.44       84.38     11.97 o 
   5   8   3       53.67       55.66     11.69 o 
   6   8   3        7.49       -7.74     11.65 o 
  -6   9   3       24.24       14.48     10.67 o 
  -5   9   3        6.67       -1.74      9.31 o 
  -4   9   3       80.33      107.48     10.56 o 
  -3   9   3      329.24      378.78     29.68 o 
  -2   9   3      748.86      851.16     41.23 o 
  -1   9   3        8.40       -0.85      6.73 o 
   0   9   3        0.24       -6.67      6.67 o 
   1   9   3      189.61      210.77     15.41 o 
   2   9   3      552.00      683.21     13.73 o 
   3   9   3       99.68      120.68     10.02 o 
   4   9   3       48.88       45.57     11.44 o 
   5   9   3       76.07       88.14     12.41 o 
  -4  10   3       51.10       58.48     10.61 o 
  -3  10   3      188.89      269.77     24.86 o 
  -2  10   3       64.26       59.71     12.85 o 
  -1  10   3      120.62      116.36     11.71 o 
   0  10   3       43.31       17.71     10.62 o 
   1  10   3      121.70      147.06     10.00 o 
   2  10   3       44.19       36.36      8.36 o 
   3  10   3      111.69      183.67     20.46 o 
 -11   0   4        7.48      -11.16     17.64 o 
 -10   0   4     2135.22     2060.74     39.32 o 
  -9   0   4     2395.98     2605.96     61.80 o 
  -8   0   4     4314.16     4602.49     40.67 o 
  -7   0   4     8061.51     8462.41     68.96 o 
  -6   0   4     1046.08     1129.34     13.36 o 
  -5   0   4     4478.14     5256.74     43.41 o 
  -4   0   4     7150.05     7987.05     63.56 o 
  -3   0   4      120.98      108.85      4.37 o 
  -2   0   4    50215.38    57911.34    381.02 o 
  -1   0   4     5601.79     6392.06     50.52 o 
   0   0   4     2725.00     2975.84     24.45 o 
   1   0   4      285.22      374.60      5.29 o 
   2   0   4       81.22      185.92      4.68 o 
   3   0   4      324.69      358.80      7.54 o 
   4   0   4     1156.49     1245.77     15.74 o 
   5   0   4      758.35      852.99     13.26 o 
   6   0   4     2616.37     2684.17     30.68 o 
   7   0   4      646.29      657.54     13.38 o 
   8   0   4        2.46       -8.06      8.06 o 
   9   0   4      761.40      753.32     15.99 o 
  10   0   4       28.12       18.48     10.44 o 
 -11   1   4      151.27      134.76     12.46 o 
 -10   1   4        0.34      -10.64     12.44 o 
  -9   1   4       90.04      104.98      7.49 o 
  -8   1   4      410.29      408.76      7.25 o 
  -7   1   4      115.48      109.24      5.25 o 
  -6   1   4      113.46      134.88      4.79 o 
  -5   1   4      591.94      614.08      6.32 o 
  -4   1   4     2274.96     2413.59     19.49 o 
  -3   1   4     3066.22     3303.78     23.29 o 
  -2   1   4     9453.96    11417.01     62.93 o 
   0   1   4     1947.30     1852.99     12.71 o 
   1   1   4       69.51       61.30      2.32 o 
   2   1   4     1472.17     1864.55     11.79 o 
   3   1   4      229.33      229.56      3.86 o 
   4   1   4     1285.04     1254.00      9.28 o 
   5   1   4     1684.73     1664.33     13.13 o 
   6   1   4      998.45     1021.21     10.19 o 
   7   1   4        1.52       -2.15      5.32 o 
   8   1   4       68.73       67.16      6.37 o 
   9   1   4      149.59      150.50     12.87 o 
  10   1   4      133.21      110.63      9.37 o 
 -11   2   4      315.64      301.07     14.19 o 
 -10   2   4        0.72       -9.22      9.22 o 
  -9   2   4      238.62      244.20     10.76 o 
  -8   2   4      566.57      596.11      9.91 o 
  -7   2   4      463.17      479.35      7.78 o 
  -6   2   4      859.99      909.62      9.27 o 
  -5   2   4      270.39      300.95      8.00 o 
  -4   2   4        7.95        6.82      3.27 o 
  -3   2   4     3525.02     3537.88     18.60 o 
  -2   2   4     2144.36     2140.92     13.12 o 
  -1   2   4       88.18      120.78      3.84 o 
   0   2   4     2396.86     2482.64     41.66 o 
   1   2   4      562.99      424.07      6.52 o 
   2   2   4      475.51      406.84      7.51 o 
   3   2   4     2278.05     2311.13     24.52 o 
   4   2   4      174.14      139.27      3.87 o 
   5   2   4        5.01       -4.08      4.08 o 
   6   2   4      716.84      685.79      8.42 o 
   7   2   4        9.76       -7.49      7.49 o 
   8   2   4     2452.43     2593.20     28.13 o 
   9   2   4      132.99      120.96      8.86 o 
  10   2   4        7.04       13.17      8.50 o 
 -11   3   4      789.81      760.74     15.13 o 
 -10   3   4      326.89      312.37     10.98 o 
  -9   3   4      407.11      415.34      9.60 o 
  -8   3   4       53.06       43.57     12.93 o 
  -7   3   4       61.97       43.69      6.38 o 
  -6   3   4      903.92      921.99      9.70 o 
  -5   3   4     5000.45     5137.09     36.82 o 
  -4   3   4     6014.07     6137.47     38.46 o 
  -3   3   4        5.17       -0.46      2.59 o 
  -2   3   4       51.15       59.69      3.83 o 
  -1   3   4       36.72       36.88      5.43 o 
   0   3   4     5207.72     4845.00     35.28 o 
   1   3   4     1008.29      939.14     10.85 o 
   2   3   4     1561.24     1589.63     15.60 o 
   3   3   4     1185.88     1256.52     13.58 o 
   4   3   4      625.29      537.12      5.76 o 
   5   3   4     1105.89     1076.12     18.43 o 
   6   3   4      488.81      494.57      7.41 o 
   7   3   4      503.97      498.47      8.86 o 
   8   3   4      151.10      135.62     10.82 o 
   9   3   4      283.26      259.74     25.35 o 
  10   3   4      292.66      173.65     24.11 o 
 -10   4   4        6.31       -8.11      8.11 o 
  -9   4   4        6.21       -6.86      6.86 o 
  -8   4   4        1.91       -6.26      6.26 o 
  -7   4   4       89.06       81.13      5.85 o 
  -6   4   4      424.60      437.40      9.74 o 
  -5   4   4      240.22      193.87      6.18 o 
  -4   4   4      420.13      443.13      6.12 o 
  -3   4   4       27.40       31.14      2.98 o 
  -2   4   4      191.58      186.79      7.03 o 
  -1   4   4      436.28      421.75      8.19 o 
   0   4   4      975.72      923.21     10.97 o 
   1   4   4      159.84      144.04      6.00 o 
   2   4   4      217.64      231.77      9.41 o 
   3   4   4       23.24       29.73      5.30 o 
   4   4   4      239.35      236.93      7.71 o 
   5   4   4      327.78      305.81     14.67 o 
   6   4   4      170.46      165.56     12.67 o 
   7   4   4       25.53       10.30      9.87 o 
   8   4   4        3.88       -9.77      9.77 o 
   9   4   4        5.57      -11.04     11.04 o 
 -10   5   4      389.97      408.63     14.84 o 
  -9   5   4      570.19      578.31     15.86 o 
  -8   5   4       14.75       -7.51      7.51 o 
  -7   5   4        9.71       -7.90      7.90 o 
  -6   5   4     2535.02     2850.82     25.64 o 
  -5   5   4     3793.45     3992.49     59.53 o 
  -4   5   4      147.73      134.02      4.80 o 
  -3   5   4      743.18      701.39      8.09 o 
  -2   5   4      457.34      362.14      9.79 o 
  -1   5   4     3517.29     3170.30     30.91 o 
   0   5   4      610.15      573.60     10.84 o 
   1   5   4     2062.65     1990.22     21.81 o 
   2   5   4      116.62      120.24      8.32 o 
   3   5   4      401.55      403.86     11.27 o 
   4   5   4        3.45       -3.90      8.37 o 
   5   5   4       54.26       74.16     10.03 o 
   6   5   4      963.09      975.10     40.83 o 
   7   5   4        1.73       -8.55      8.55 o 
   8   5   4      289.97      265.43     13.03 o 
   9   5   4       51.61       37.35     11.68 o 
  -9   6   4       13.79       -9.63      9.63 o 
  -8   6   4        2.26       -6.46      6.46 o 
  -7   6   4      222.31      237.16      7.91 o 
  -6   6   4       34.02       21.27      5.65 o 
  -5   6   4      962.73     1026.95     12.86 o 
  -4   6   4      910.82      942.13     31.16 o 
  -3   6   4      316.01      248.14      6.38 o 
  -2   6   4      457.28      356.14     10.21 o 
  -1   6   4     1068.15      999.14     13.02 o 
   0   6   4      481.27      432.37      9.22 o 
   1   6   4     1917.08     1838.76     21.42 o 
   2   6   4      782.76      761.64     14.28 o 
   3   6   4      827.23      870.00     15.67 o 
   4   6   4     1006.70     1132.89     18.61 o 
   5   6   4      511.48      584.44     14.77 o 
   6   6   4      185.32      200.65     12.90 o 
   7   6   4      326.64      343.81     27.26 o 
   8   6   4      589.93      595.03     43.77 o 
  -8   7   4        9.92       -1.12      8.93 o 
  -7   7   4      144.75      120.18     10.54 o 
  -6   7   4        2.91       -6.57      6.57 o 
  -5   7   4        1.82       -5.14      5.14 o 
  -4   7   4       32.65       48.45      7.61 o 
  -3   7   4      211.81      194.68      6.70 o 
  -2   7   4       10.14       -6.69      6.69 o 
  -1   7   4       59.31       20.08      6.67 o 
   0   7   4      344.62      315.63      8.83 o 
   1   7   4      620.97      622.16     18.66 o 
   2   7   4       79.46       60.53      8.59 o 
   3   7   4       26.39       46.91      9.19 o 
   4   7   4        3.32       -9.65      9.65 o 
   5   7   4      341.04      389.41     14.16 o 
   6   7   4        1.34       -4.79     11.46 o 
   7   7   4       45.09        9.81      8.65 o 
  -7   8   4      203.97      224.10     20.79 o 
  -6   8   4       44.86       25.28      8.83 o 
  -5   8   4        0.06       -8.68      8.68 o 
  -4   8   4      438.73      502.46     33.52 o 
  -3   8   4      960.29      974.16     14.17 o 
  -2   8   4     1098.57     1091.54     15.43 o 
  -1   8   4      307.49      334.66      9.52 o 
   0   8   4        0.10       -7.46      7.46 o 
   1   8   4      129.69      140.40     10.78 o 
   2   8   4      402.79      471.04     11.75 o 
   3   8   4     1236.99     1534.57     23.19 o 
   4   8   4      281.76      302.25     13.17 o 
   5   8   4       17.60       20.28     11.04 o 
   6   8   4       35.75       43.53     12.98 o 
  -6   9   4       85.68       74.44     11.37 o 
  -5   9   4       19.19       12.51      9.92 o 
  -4   9   4       38.31       38.20     12.75 o 
  -3   9   4       61.81       52.41      7.75 o 
  -2   9   4        3.00       25.14     10.19 o 
  -1   9   4       42.74       42.35      7.39 o 
   0   9   4       30.12        3.05      7.41 o 
   1   9   4        5.90       -7.18      7.18 o 
   2   9   4        1.72        9.79      9.10 o 
   3   9   4      351.56      502.85     17.26 o 
   4   9   4      112.10      154.17     13.35 o 
  -3  10   4       68.28       81.52     13.87 o 
  -2  10   4      229.05      249.87     16.04 o 
  -1  10   4       13.70       -2.18      8.62 o 
   0  10   4      100.16       64.41      8.50 o 
   1  10   4      104.44      137.50      9.25 o 
   2  10   4       56.50       46.40     10.07 o 
 -11   1   5      159.03      125.22     12.40 o 
 -10   1   5      982.64     1006.02     18.63 o 
  -9   1   5       13.12       -3.02      6.65 o 
  -8   1   5     1409.65     1489.04     13.04 o 
  -7   1   5      309.52      453.67     26.16 o 
  -6   1   5     2466.54     2776.57     18.17 o 
  -5   1   5     3029.49     3211.63     19.97 o 
  -4   1   5        1.70        3.67      3.04 o 
  -3   1   5      272.16      269.45      3.98 o 
  -2   1   5    11534.26    12909.49     65.95 o 
  -1   1   5     3080.76     2886.13     17.14 o 
   0   1   5       47.10       92.47      3.16 o 
   1   1   5      119.79       89.11      2.90 o 
   2   1   5     1030.06      943.13      7.21 o 
   3   1   5     7202.94     6958.41     39.55 o 
   4   1   5        9.03        1.42      3.52 o 
   5   1   5       20.79        1.75      4.48 o 
   6   1   5      888.73      919.60     10.70 o 
   7   1   5      170.40      185.92      6.73 o 
   8   1   5      841.22      885.57     12.54 o 
   9   1   5      534.45      553.38     10.95 o 
  10   1   5      172.21      129.01     15.75 o 
 -11   2   5       53.22       23.24     10.99 o 
 -10   2   5      730.93      722.41     16.31 o 
  -9   2   5      397.40      405.35      9.44 o 
  -8   2   5      274.05      285.20      8.11 o 
  -7   2   5      401.71      417.44      7.80 o 
  -6   2   5     4709.01     5002.57     32.76 o 
  -5   2   5     2884.17     3198.04     21.85 o 
  -4   2   5     5529.20     5811.28     33.48 o 
  -3   2   5     2208.11     2182.51     12.86 o 
  -2   2   5     2503.19     2421.44     20.10 o 
  -1   2   5        8.62       19.27      4.08 o 
   0   2   5      676.88      737.89      6.89 o 
   1   2   5     1079.68      951.18      8.74 o 
   2   2   5     1191.39     1196.36     13.41 o 
   3   2   5       27.48       40.83      3.06 o 
   4   2   5      115.40      143.43      4.10 o 
   5   2   5     1366.60     1377.67     12.73 o 
   6   2   5      224.65      216.66      6.35 o 
   7   2   5      178.36      162.59      7.00 o 
   8   2   5       60.28       52.36      6.66 o 
   9   2   5      376.68      371.07     13.20 o 
 -11   3   5      567.34      514.48     15.98 o 
 -10   3   5       81.29       40.68      9.21 o 
  -9   3   5       10.00       -7.43      7.43 o 
  -8   3   5       13.48       16.28      6.09 o 
  -7   3   5     3693.69     4052.16     31.23 o 
  -6   3   5      951.57      936.60     10.90 o 
  -5   3   5       13.82        2.77      4.69 o 
  -4   3   5      299.54      292.03      4.87 o 
  -3   3   5     2624.80     2703.31     15.43 o 
  -2   3   5      754.58      671.69      7.29 o 
  -1   3   5     4749.02     4683.44     38.71 o 
   0   3   5       21.17       22.23      3.65 o 
   1   3   5     2799.98     2832.31     26.74 o 
   2   3   5        1.59       -4.41      4.41 o 
   3   3   5     1141.54     1190.50     13.55 o 
   4   3   5      128.58      137.12      4.58 o 
   5   3   5      195.34      195.01      5.57 o 
   6   3   5       88.61       88.16      5.97 o 
   7   3   5      162.55      167.37      7.76 o 
   8   3   5      299.49      316.44     12.02 o 
   9   3   5      149.19      127.55     20.31 o 
 -10   4   5      135.20      118.96      8.71 o 
  -9   4   5      123.37      109.35      9.89 o 
  -8   4   5      125.97      131.52      7.63 o 
  -7   4   5      470.10      482.20      8.03 o 
  -6   4   5       18.30       25.62      5.47 o 
  -5   4   5      625.44      613.22      8.56 o 
  -4   4   5     2297.79     2244.05     16.82 o 
  -3   4   5      286.57      286.71      4.73 o 
  -2   4   5     2098.32     1932.20     24.07 o 
  -1   4   5       96.60       47.83      5.88 o 
   0   4   5     5437.63     5307.81     55.61 o 
   1   4   5     8787.74     8859.43    155.65 o 
   2   4   5      419.13      461.53     26.95 o 
   3   4   5       53.07       64.17      6.23 o 
   4   4   5     2019.22     2040.66     20.92 o 
   5   4   5      507.61      514.66     12.52 o 
   6   4   5     1226.09     1297.99     26.12 o 
   7   4   5      563.10      580.17     16.11 o 
   8   4   5      140.45      101.83     11.62 o 
   9   4   5      179.44      201.11     20.63 o 
 -10   5   5       48.47       29.79      8.50 o 
  -9   5   5       19.73       -7.44      7.44 o 
  -8   5   5      331.36      319.13      8.32 o 
  -7   5   5      407.25      420.20     10.72 o 
  -6   5   5       18.84       -0.97      5.44 o 
  -5   5   5      789.29      790.97      9.82 o 
  -4   5   5      157.97      149.94      4.77 o 
  -3   5   5       67.14       75.18      4.53 o 
  -2   5   5       39.50       21.53      6.77 o 
  -1   5   5       92.69      113.28      6.48 o 
   0   5   5      125.10      126.74      6.50 o 
   1   5   5      608.57      647.38     18.35 o 
   2   5   5      442.18      435.47     11.33 o 
   3   5   5       63.69       55.41      8.82 o 
   4   5   5        5.74       -8.74      8.79 o 
   5   5   5      120.78      117.83     10.78 o 
   6   5   5        0.06       -7.61      7.61 o 
   7   5   5      229.62      235.80     11.79 o 
   8   5   5       35.15        9.76     10.85 o 
  -9   6   5     1021.35     1144.91     25.56 o 
  -8   6   5      216.28      202.93      8.55 o 
  -7   6   5      659.68      714.51     10.85 o 
  -6   6   5       41.37       42.92      5.96 o 
  -5   6   5      377.79      386.88      7.48 o 
  -4   6   5      131.94      123.05      4.95 o 
  -3   6   5       23.56        0.09      6.45 o 
  -2   6   5      644.68      576.64     12.40 o 
  -1   6   5      564.29      516.53     10.14 o 
   0   6   5      779.92      721.63     11.43 o 
   1   6   5      273.01      213.47      7.93 o 
   2   6   5      105.45       94.19      8.60 o 
   3   6   5       40.22       11.64      9.22 o 
   4   6   5       30.81       17.52      9.76 o 
   5   6   5      122.73      135.17     11.76 o 
   6   6   5      388.74      450.23     17.22 o 
   7   6   5       21.33       22.96     10.30 o 
   8   6   5       91.35       54.46     20.25 o 
  -8   7   5      321.56      347.65     12.02 o 
  -7   7   5      579.55      656.51     19.23 o 
  -6   7   5       51.79       53.85      6.99 o 
  -5   7   5       61.35       55.46      5.76 o 
  -4   7   5        0.09       -5.03      5.03 o 
  -3   7   5      668.20      703.41     10.83 o 
  -2   7   5      919.14      918.51     14.62 o 
  -1   7   5      756.97      795.90     19.08 o 
   0   7   5       19.18       -6.60      6.69 o 
   1   7   5       49.43       35.42      7.00 o 
   2   7   5      214.42      234.90     10.73 o 
   3   7   5      350.86      391.93     12.55 o 
   4   7   5      795.90      933.66     18.39 o 
   5   7   5      450.54      524.82     15.41 o 
   6   7   5      141.57      172.00     13.68 o 
   7   7   5       82.20       83.23     16.71 o 
  -7   8   5       11.61       -9.23      9.23 o 
  -6   8   5       18.36        4.48     10.41 o 
  -5   8   5       27.47       16.44      7.66 o 
  -4   8   5      121.49      120.58      9.91 o 
  -3   8   5       68.72       64.13      7.60 o 
  -2   8   5      488.02      519.09     11.99 o 
  -1   8   5      249.02      222.38     13.64 o 
   0   8   5      433.90      386.44     10.44 o 
   1   8   5       25.77       -6.95      6.95 o 
   2   8   5       58.82       18.10     12.97 o 
   3   8   5        0.82        3.49      9.02 o 
   4   8   5        5.71        9.94      9.96 o 
   5   8   5        1.98        4.91     11.69 o 
  -5   9   5      290.84      306.89     13.58 o 
  -4   9   5        0.02       -3.81     13.14 o 
  -3   9   5       64.05       34.77      8.24 o 
  -2   9   5      573.90      598.73     16.46 o 
  -1   9   5      390.16      455.85     11.77 o 
   0   9   5      310.56      360.61     18.76 o 
   1   9   5        3.00       -7.60      7.60 o 
   2   9   5      170.78      186.88     12.08 o 
   3   9   5     1613.95     2177.11     35.48 o 
   4   9   5      294.35      395.27     17.01 o 
  -2  10   5       14.51       11.44      8.44 o 
  -1  10   5        0.89       -7.81      7.81 o 
   0  10   5        1.78       -9.24      9.24 o 
   1  10   5       88.62       84.35     17.51 o 
 -11   0   6      492.17      434.91     20.64 o 
 -10   0   6      443.23      487.73     20.73 o 
  -9   0   6      397.15      445.92     15.81 o 
  -8   0   6      274.55      296.78     10.36 o 
  -7   0   6     2322.14     2530.86     24.79 o 
  -6   0   6     2129.06     2518.40     23.98 o 
  -5   0   6     1956.01     2116.90     20.45 o 
  -4   0   6        2.57       17.89      4.44 o 
  -3   0   6     6108.84     7061.96     71.13 o 
  -2   0   6     8566.13    10196.84     97.52 o 
  -1   0   6     3248.13     3469.07     35.25 o 
   0   0   6     3490.87     3361.90     30.79 o 
   1   0   6     3643.24     3829.42     38.63 o 
   2   0   6      335.31      302.65      7.33 o 
   3   0   6      250.63      224.49      7.41 o 
   4   0   6     1234.71     1226.09     16.49 o 
   5   0   6      233.71      193.90      8.85 o 
   6   0   6      384.27      364.06     10.62 o 
   7   0   6        8.62       -1.35      7.70 o 
   8   0   6     1703.06     1693.21     31.06 o 
   9   0   6      514.57      525.19     14.52 o 
 -11   1   6      200.03      174.99     13.53 o 
 -10   1   6       10.13       -4.61     10.65 o 
  -9   1   6        2.53       -9.35      9.35 o 
  -8   1   6        0.61       -1.17      5.78 o 
  -7   1   6      419.61      451.75      7.15 o 
  -6   1   6       82.64      109.87      5.16 o 
  -5   1   6     1918.40     2072.26     15.52 o 
  -4   1   6      294.76      319.70      5.22 o 
  -3   1   6     3703.07     4324.36     25.38 o 
  -2   1   6     8679.97     9361.43     74.55 o 
  -1   1   6      187.81      286.60      4.04 o 
   0   1   6      298.16      342.73      4.25 o 
   1   1   6     7124.47     7475.96     71.75 o 
   2   1   6      641.35      532.54      5.52 o 
   3   1   6      391.65      400.70      5.67 o 
   4   1   6       15.83       17.93      4.45 o 
   5   1   6       81.18       91.44      5.48 o 
   6   1   6     1621.48     1668.48     15.55 o 
   7   1   6      838.67      805.78     10.75 o 
   8   1   6       85.29       87.72      7.14 o 
   9   1   6      247.36      267.60      9.34 o 
 -11   2   6      251.66      239.20     14.01 o 
 -10   2   6      179.33      164.86     12.48 o 
  -9   2   6       16.72       -6.55      7.01 o 
  -8   2   6       17.10       16.69      6.40 o 
  -7   2   6       87.73       98.24      5.93 o 
  -6   2   6     1907.15     2024.16     14.63 o 
  -5   2   6      804.87      855.81      8.85 o 
  -4   2   6     3775.46     3886.29     27.62 o 
  -3   2   6     3128.94     3433.48     20.81 o 
  -2   2   6     3269.35     3544.23     21.11 o 
  -1   2   6     4717.81     4839.74     30.80 o 
   0   2   6     2982.36     2977.91     40.24 o 
   1   2   6     1831.96     1868.67     15.20 o 
   2   2   6     1086.37     1103.75      9.66 o 
   3   2   6     2579.04     2631.64     31.53 o 
   4   2   6     1424.13     1365.03     10.99 o 
   5   2   6       84.61       82.05      4.91 o 
   6   2   6      235.46      256.36      6.80 o 
   7   2   6       18.24       -5.90      5.90 o 
   8   2   6      240.45      228.65     24.43 o 
   9   2   6       34.76       34.31      9.47 o 
 -11   3   6       12.63       -4.61     11.68 o 
 -10   3   6       24.54       12.17      9.73 o 
  -9   3   6      387.83      354.75      9.75 o 
  -8   3   6       48.94       43.98      7.04 o 
  -7   3   6     1433.08     1472.38     14.96 o 
  -6   3   6       10.70       11.81      5.00 o 
  -5   3   6     1658.28     1681.08     13.55 o 
  -4   3   6     3347.35     3486.72     22.02 o 
  -3   3   6      814.22      793.05      6.98 o 
  -2   3   6     1872.79     1828.96     32.59 o 
  -1   3   6        4.81       -3.42      3.92 o 
   0   3   6       53.35       52.63      4.12 o 
   1   3   6     3793.91     3780.71     32.59 o 
   2   3   6     1436.25     1307.64     14.52 o 
   3   3   6      138.48      168.08      6.36 o 
   4   3   6        1.38       -3.84      3.84 o 
   5   3   6      379.41      431.50      9.59 o 
   6   3   6      789.92      788.65     10.37 o 
   7   3   6      318.25      333.09     10.67 o 
   8   3   6       13.66        3.34     10.47 o 
   9   3   6      128.06      112.96     15.36 o 
 -10   4   6      106.41       82.82      8.60 o 
  -9   4   6       58.99       44.15      7.56 o 
  -8   4   6      216.48      232.66      8.33 o 
  -7   4   6       67.01       47.87      6.34 o 
  -6   4   6       28.52       14.35      5.66 o 
  -5   4   6      230.28      211.88      6.50 o 
  -4   4   6      332.42      344.70      5.52 o 
  -3   4   6     1216.62     1144.81     12.70 o 
  -2   4   6     2108.40     1940.34     47.75 o 
  -1   4   6        2.54       -4.52      4.52 o 
   0   4   6        0.01       -4.18      4.18 o 
   1   4   6      153.69      171.90      6.08 o 
   2   4   6     1039.61     1078.08     13.35 o 
   3   4   6      174.56      178.40      9.15 o 
   4   4   6       61.04       57.32      6.86 o 
   5   4   6      307.27      324.51      9.14 o 
   6   4   6      444.15      457.33     18.39 o 
   7   4   6        0.11       -9.34      9.34 o 
   8   4   6      225.61      205.56     19.37 o 
 -10   5   6       62.05       38.18      8.59 o 
  -9   5   6      606.30      673.26     11.73 o 
  -8   5   6     1515.66     1603.82     21.83 o 
  -7   5   6      125.41      125.92      9.04 o 
  -6   5   6       33.84       21.57      5.66 o 
  -5   5   6      374.81      369.10      7.40 o 
  -4   5   6     1953.01     1982.58     14.44 o 
  -3   5   6      159.23      148.13      8.75 o 
  -2   5   6      430.15      318.41     10.45 o 
  -1   5   6      556.52      459.18      9.49 o 
   0   5   6     2314.82     2161.14     24.50 o 
   1   5   6      731.54      681.90     18.07 o 
   2   5   6      110.35       99.03      8.68 o 
   3   5   6     2091.43     2113.93     26.87 o 
   4   5   6        0.75       -8.28      8.28 o 
   5   5   6       16.70       -3.02      9.53 o 
   6   5   6      801.69      862.16     22.01 o 
   7   5   6      550.00      595.93     18.64 o 
   8   5   6      167.82      145.64     13.98 o 
  -9   6   6       11.68       16.90      8.04 o 
  -8   6   6       76.55       60.94      7.47 o 
  -7   6   6      543.15      570.10     10.13 o 
  -6   6   6       16.50        8.57      5.60 o 
  -5   6   6      206.88      192.10      7.15 o 
  -4   6   6      828.29      777.14      8.94 o 
  -3   6   6      298.47      223.56      9.80 o 
  -2   6   6      564.33      518.93     12.69 o 
  -1   6   6      838.82      777.49     12.20 o 
   0   6   6      826.41      844.98     19.06 o 
   1   6   6      357.50      351.85     14.59 o 
   2   6   6       61.17       20.20      8.58 o 
   3   6   6      749.71      829.37     16.12 o 
   4   6   6      390.20      458.70     13.61 o 
   5   6   6       16.20       28.67     11.68 o 
   6   6   6      237.39      260.41     19.18 o 
   7   6   6      432.23      501.23     20.52 o 
  -8   7   6        0.30       -8.94      8.94 o 
  -7   7   6      452.86      514.53     10.82 o 
  -6   7   6        2.85       -2.65      6.46 o 
  -5   7   6        7.16       -5.44      5.44 o 
  -4   7   6      209.69      199.17      7.83 o 
  -3   7   6      338.70      338.36      8.58 o 
  -2   7   6      283.75      312.73     10.59 o 
  -1   7   6        4.88       -6.66      6.66 o 
   0   7   6       28.01       -2.31      6.73 o 
   1   7   6     1823.70     1911.69     51.39 o 
   2   7   6      540.15      586.43     12.90 o 
   3   7   6       24.12        6.33      9.30 o 
   4   7   6       44.65       53.97     11.68 o 
   5   7   6       49.58       66.13     12.97 o 
   6   7   6       42.30       11.70     16.77 o 
  -7   8   6       47.74       16.86     11.87 o 
  -6   8   6      262.21      311.30     14.08 o 
  -5   8   6      168.98      159.64     11.38 o 
  -4   8   6       73.07       66.69      7.99 o 
  -3   8   6       35.58       22.11      7.29 o 
  -2   8   6      150.21      134.82     10.09 o 
  -1   8   6        3.85       -7.14      7.14 o 
   0   8   6       32.08       17.28      7.50 o 
   1   8   6       42.46        3.60      9.77 o 
   2   8   6       83.78       94.96      9.59 o 
   3   8   6      410.34      531.45     14.16 o 
   4   8   6      263.40      320.00     13.25 o 
   5   8   6      184.14      301.63     14.34 o 
  -5   9   6       96.39       91.36     11.56 o 
  -4   9   6       25.27       19.87      9.10 o 
  -3   9   6       21.13       18.61      8.17 o 
  -2   9   6       69.19       66.23      8.99 o 
  -1   9   6       27.89       14.03      8.26 o 
   0   9   6        8.72       -7.70      7.70 o 
   1   9   6        1.40       -9.60      9.60 o 
   2   9   6      101.03       40.13     14.91 o 
   3   9   6       10.95       43.48     11.32 o 
 -11   1   7      203.26      167.55     14.42 o 
 -10   1   7      543.54      527.51     20.34 o 
  -9   1   7      635.45      676.52     13.01 o 
  -8   1   7      105.74      110.34      7.41 o 
  -7   1   7       48.14       59.30      5.67 o 
  -6   1   7     1735.22     1906.34     15.36 o 
  -5   1   7      731.19      851.20      8.33 o 
  -4   1   7     7819.80     8834.30     54.77 o 
  -3   1   7       97.98      121.83      4.28 o 
  -2   1   7     1134.82     1090.78      8.90 o 
  -1   1   7     3066.93     3235.06     19.62 o 
   0   1   7     5308.18     5635.79     32.43 o 
   1   1   7     2933.23     3026.28     21.06 o 
   2   1   7      798.11      812.03      8.19 o 
   3   1   7      199.93      222.03      5.64 o 
   4   1   7     4151.46     4165.64     30.87 o 
   5   1   7      128.74      140.17      6.10 o 
   6   1   7      696.32      675.12      9.51 o 
   7   1   7      202.54      172.68      9.41 o 
   8   1   7     1061.36     1028.52     13.88 o 
   9   1   7      590.69      570.39     11.53 o 
 -11   2   7       50.55       23.88     11.68 o 
 -10   2   7       12.96      -12.59     12.88 o 
  -9   2   7      143.43      132.42      8.38 o 
  -8   2   7      116.90      118.02      7.51 o 
  -7   2   7      415.64      449.03      7.92 o 
  -6   2   7      122.97      163.92      5.52 o 
  -5   2   7     1250.86     1371.97     11.95 o 
  -4   2   7      415.09      448.36      5.89 o 
  -3   2   7      570.08      656.14      7.95 o 
  -2   2   7     5860.37     6081.59     34.97 o 
  -1   2   7       36.80       42.15      2.88 o 
   0   2   7      785.28      710.14      7.88 o 
   1   2   7       10.41       18.91      3.06 o 
   2   2   7       42.63       36.23      3.50 o 
   3   2   7      359.89      306.34      5.57 o 
   4   2   7      987.38     1001.67      9.84 o 
   5   2   7     1196.87     1126.14     11.98 o 
   6   2   7      555.88      558.88      9.00 o 
   7   2   7      255.39      249.90      8.42 o 
   8   2   7        2.43       -9.37      9.37 o 
 -10   3   7       52.95       36.69     10.02 o 
  -9   3   7       27.04       -4.55      7.43 o 
  -8   3   7      280.60      226.48      9.77 o 
  -7   3   7      126.01      150.78      6.73 o 
  -6   3   7      282.05      275.62      6.60 o 
  -5   3   7     1056.07     1053.01     10.35 o 
  -4   3   7      617.92      611.80      6.61 o 
  -3   3   7        9.00        4.10      2.96 o 
  -2   3   7      123.06      117.56      4.17 o 
  -1   3   7      178.29      172.79      5.90 o 
   0   3   7        8.66       -3.11      4.46 o 
   1   3   7      693.59      722.89     10.60 o 
   2   3   7      358.41      363.07      8.43 o 
   3   3   7      452.98      417.03      7.13 o 
   4   3   7       13.04        7.67      4.75 o 
   5   3   7        6.39        0.25      5.65 o 
   6   3   7      902.90      861.20     21.87 o 
   7   3   7      165.81      145.93     18.74 o 
   8   3   7        0.18      -11.66     11.66 o 
 -10   4   7       29.80        0.93      8.61 o 
  -9   4   7        2.87       -7.64      7.64 o 
  -8   4   7     2024.67     2169.76     31.57 o 
  -7   4   7     1480.09     1497.51     15.38 o 
  -6   4   7      955.38      942.80     11.39 o 
  -5   4   7      207.66      172.61      6.28 o 
  -4   4   7     1620.04     1650.35     12.27 o 
  -3   4   7     1335.33     1276.03     10.21 o 
  -2   4   7     1044.37      956.02     14.12 o 
  -1   4   7     2730.79     2718.24     32.24 o 
   0   4   7       53.33       43.23      5.06 o 
   1   4   7     2635.51     2733.01     28.13 o 
   2   4   7      706.10      676.90     11.21 o 
   3   4   7     1239.83     1267.88     15.58 o 
   4   4   7      856.36      891.35     16.15 o 
   5   4   7      965.03     1009.10     28.37 o 
   6   4   7     1238.94     1229.62     20.12 o 
   7   4   7      344.16      348.92     22.12 o 
   8   4   7       53.82       52.17     11.27 o 
  -9   5   7        7.85       -8.00      8.00 o 
  -8   5   7      184.29      171.62     16.47 o 
  -7   5   7        2.53       -6.33      6.33 o 
  -6   5   7        3.18       -0.53      7.07 o 
  -5   5   7       96.65       81.23      5.96 o 
  -4   5   7      562.18      538.08     11.01 o 
  -3   5   7      395.62      358.85      9.97 o 
  -2   5   7     1077.89     1029.10     16.63 o 
  -1   5   7        8.85       -1.56      6.76 o 
   0   5   7       17.62        5.33      5.97 o 
   1   5   7      127.68      117.53      8.11 o 
   2   5   7      291.98      240.81     11.09 o 
   3   5   7       69.10       77.54      9.67 o 
   4   5   7       38.02       23.83      9.78 o 
   5   5   7       75.08       77.31     10.45 o 
   6   5   7      192.03      196.15     12.12 o 
   7   5   7      161.35      154.77     15.68 o 
  -9   6   7       99.80       59.53      8.57 o 
  -8   6   7      243.85      261.49      8.68 o 
  -7   6   7      785.32      849.52     11.82 o 
  -6   6   7        2.61       -5.85      5.85 o 
  -5   6   7       29.74       31.76      5.41 o 
  -4   6   7       85.36       75.55      5.23 o 
  -3   6   7      358.74      348.97     11.52 o 
  -2   6   7      466.45      457.84     10.98 o 
  -1   6   7       14.72       -2.12      7.46 o 
   0   6   7       49.32       25.32      6.71 o 
   1   6   7     1417.25     1438.04     38.17 o 
   2   6   7       55.94       31.85      9.36 o 
   3   6   7      137.32      127.54     10.15 o 
   4   6   7       52.08       45.90     10.36 o 
   5   6   7      345.47      367.51     19.55 o 
   6   6   7      418.98      446.02     16.98 o 
  -8   7   7       45.70       11.52      7.52 o 
  -7   7   7        4.28       -6.93      6.93 o 
  -6   7   7      443.23      503.14     10.11 o 
  -5   7   7      365.50      363.33      9.71 o 
  -4   7   7      142.10      123.53      7.88 o 
  -3   7   7       59.84       50.34      9.29 o 
  -2   7   7      136.10      112.37      9.22 o 
  -1   7   7      249.67      219.66     10.12 o 
   0   7   7      154.74      117.56      8.55 o 
   1   7   7      471.93      480.37     12.31 o 
   2   7   7        0.01       -8.30      8.30 o 
   3   7   7      129.15      138.60     11.25 o 
   4   7   7       81.07       68.50     11.86 o 
   5   7   7      280.09      368.79     20.37 o 
  -6   8   7       82.00       60.79     11.72 o 
  -5   8   7       55.30       43.92     16.62 o 
  -4   8   7       42.00       40.00      8.37 o 
  -3   8   7       27.82       13.53      6.53 o 
  -2   8   7       41.80       39.20      8.33 o 
  -1   8   7       12.89        3.54      8.47 o 
   0   8   7      107.79      104.89      8.55 o 
   1   8   7       14.77        1.71      7.73 o 
   2   8   7       15.31       -4.66      9.13 o 
   3   8   7        1.05       14.83     12.26 o 
   4   8   7        0.72       12.87     15.16 o 
  -4   9   7      260.78      345.63     20.94 o 
  -3   9   7        0.79       -8.67      8.67 o 
  -2   9   7        5.90       -9.96      9.96 o 
  -1   9   7       16.09       -9.22      9.22 o 
   0   9   7      133.66      133.31     10.08 o 
   1   9   7       23.40      -12.65     12.65 o 
   2   9   7       24.90        1.49     11.43 o 
 -11   0   8     1034.51     1036.07     29.63 o 
 -10   0   8      720.49      737.39     24.10 o 
  -9   0   8      348.53      344.33     15.86 o 
  -8   0   8       43.58       42.85     10.01 o 
  -7   0   8       15.52        1.15      8.80 o 
  -6   0   8       35.53       30.81      6.74 o 
  -5   0   8      873.49      993.51     14.16 o 
  -4   0   8     4411.51     4869.14     50.16 o 
  -3   0   8      687.07      814.20     10.76 o 
  -2   0   8      222.02      233.09      7.81 o 
  -1   0   8      129.05      127.21      6.67 o 
   0   0   8     1353.50     1422.31     17.74 o 
   1   0   8     2999.73     3189.92     33.95 o 
   2   0   8      701.93      714.51     12.17 o 
   3   0   8      202.76      227.20      8.70 o 
   4   0   8      490.88      512.54     11.32 o 
   5   0   8     1462.81     1458.18     20.09 o 
   6   0   8      158.76      162.69      9.85 o 
   7   0   8      151.92      119.45     10.37 o 
   8   0   8        2.60       -9.15      9.15 o 
 -11   1   8      376.12      366.44     15.22 o 
 -10   1   8      647.57      654.88     16.51 o 
  -9   1   8      153.23      140.70     10.12 o 
  -8   1   8      156.69      186.46      8.72 o 
  -7   1   8       62.86       76.06      6.34 o 
  -6   1   8      185.65      189.92      6.40 o 
  -5   1   8      348.69      373.79      6.34 o 
  -4   1   8        9.77       20.65      4.22 o 
  -3   1   8     1434.57     1587.10     12.72 o 
  -2   1   8      646.87      686.01      7.42 o 
  -1   1   8       15.41        6.06      3.54 o 
   0   1   8     2150.54     2503.09     52.00 o 
   1   1   8      810.32      905.53      9.44 o 
   2   1   8      729.86      769.00      8.95 o 
   3   1   8     2153.59     2152.26     17.99 o 
   4   1   8      262.83      273.40      6.69 o 
   5   1   8      181.58      175.35      6.50 o 
   6   1   8      572.15      563.11      9.27 o 
   7   1   8       77.79       63.35      6.96 o 
   8   1   8        1.14       -6.73      6.73 o 
 -10   2   8      225.14      244.54     13.45 o 
  -9   2   8      355.38      360.42     11.32 o 
  -8   2   8      349.13      351.16      9.60 o 
  -7   2   8      323.24      340.71      8.35 o 
  -6   2   8       80.15       78.99      5.76 o 
  -5   2   8      902.19      956.44      9.96 o 
  -4   2   8     1029.81     1134.52      9.72 o 
  -3   2   8      948.78     1012.98     10.20 o 
  -2   2   8      336.99      335.65      8.07 o 
  -1   2   8     1332.65     1282.79     12.19 o 
   0   2   8      535.62      556.19      6.07 o 
   1   2   8     2808.47     2888.30     18.28 o 
   2   2   8        0.64       -3.81      3.81 o 
   3   2   8     1325.53     1314.72     14.31 o 
   4   2   8     4534.97     4594.49     39.97 o 
   5   2   8      101.96       94.78      6.60 o 
   6   2   8     1387.54     1365.33     15.56 o 
   7   2   8        0.06       -8.62      9.28 o 
   8   2   8      144.64      148.62     11.95 o 
 -10   3   8       46.82       10.44      9.89 o 
  -9   3   8        2.03       -8.31      8.31 o 
  -8   3   8       49.63       35.18      7.46 o 
  -7   3   8      782.37      747.72     10.31 o 
  -6   3   8      285.31      309.37      7.52 o 
  -5   3   8        0.43       -4.67      4.67 o 
  -4   3   8      525.47      525.72      6.78 o 
  -3   3   8      861.77      785.69      7.74 o 
  -2   3   8     1458.67     1368.83     19.72 o 
  -1   3   8      518.49      510.93      8.78 o 
   0   3   8       11.30       -3.98      4.28 o 
   1   3   8     1402.11     1539.40     17.12 o 
   2   3   8     1384.99     1384.61     29.95 o 
   3   3   8     2055.25     2070.63     17.00 o 
   4   3   8      459.99      507.32     11.99 o 
   5   3   8        8.90       -4.64      6.79 o 
   6   3   8       89.08       88.74     11.71 o 
   7   3   8      558.21      549.97     14.74 o 
   8   3   8      239.44      248.37     18.54 o 
 -10   4   8       13.04       -9.25      9.25 o 
  -9   4   8       23.14        9.20      8.17 o 
  -8   4   8        4.45       -6.22      6.22 o 
  -7   4   8        4.28       -6.35      6.35 o 
  -6   4   8       67.77       57.08      6.36 o 
  -5   4   8        0.50       -5.23      5.23 o 
  -4   4   8       28.64       21.94      4.23 o 
  -3   4   8      108.56       98.99      4.45 o 
  -2   4   8      471.96      454.71      9.45 o 
  -1   4   8       15.93        9.35      5.70 o 
   0   4   8      258.63      214.48      6.92 o 
   1   4   8      286.38      300.78      8.22 o 
   2   4   8       43.92       23.05      6.80 o 
   3   4   8      212.93      246.73     14.51 o 
   4   4   8      717.50      691.52     34.07 o 
   5   4   8      211.70      162.64     12.03 o 
   6   4   8      137.23      130.29     12.46 o 
   7   4   8       16.92       17.78     10.43 o 
  -9   5   8       10.88       -7.66      7.66 o 
  -8   5   8      457.51      501.41      9.30 o 
  -7   5   8      605.55      659.71     12.31 o 
  -6   5   8       98.67       83.42      6.79 o 
  -5   5   8        0.28       -5.41      5.41 o 
  -4   5   8      660.43      617.81      8.34 o 
  -3   5   8      228.34      193.25     11.07 o 
  -2   5   8      231.83      200.46      9.10 o 
  -1   5   8      984.94      948.90     16.84 o 
   0   5   8       13.37       -4.00      6.60 o 
   1   5   8      719.54      726.68     15.16 o 
   2   5   8       48.91       57.14      9.08 o 
   3   5   8       41.46       48.85      9.37 o 
   4   5   8      733.22      772.34     19.23 o 
   5   5   8       57.18       34.94     11.15 o 
   6   5   8      599.74      580.23     17.50 o 
   7   5   8      296.41      264.40     25.12 o 
  -8   6   8       26.00       -4.39      7.54 o 
  -7   6   8       10.18        1.03      6.66 o 
  -6   6   8       61.80       71.45      6.49 o 
  -5   6   8     1599.22     1610.28     39.91 o 
  -4   6   8        3.03       -1.16      5.00 o 
  -3   6   8       59.84       12.24      8.86 o 
  -2   6   8      126.30       46.54      8.88 o 
  -1   6   8     1874.89     1986.69     33.23 o 
   0   6   8      562.02      534.62     24.27 o 
   1   6   8      101.74       99.47      9.91 o 
   2   6   8      185.04      197.27     11.66 o 
   3   6   8      786.93      867.86     21.60 o 
   4   6   8      155.54      116.43     15.55 o 
   5   6   8      197.64      169.11     19.22 o 
   6   6   8      297.55      333.95     20.67 o 
  -7   7   8      122.93      100.34     13.60 o 
  -6   7   8      206.58      209.17     10.40 o 
  -5   7   8       81.71       68.13      6.94 o 
  -4   7   8        6.88        7.71      7.06 o 
  -3   7   8        5.83        8.10      8.20 o 
  -2   7   8        8.28        6.72      8.08 o 
  -1   7   8        0.20       -2.68      8.21 o 
   0   7   8       96.48       67.93      8.34 o 
   1   7   8      181.06      191.68     11.05 o 
   2   7   8      347.76      388.38     13.86 o 
   3   7   8      314.51      331.66     15.71 o 
   4   7   8        7.45        7.10     19.12 o 
   5   7   8      139.64       89.68     23.64 o 
  -6   8   8      303.54      317.37     18.03 o 
  -5   8   8      457.12      557.73     19.30 o 
  -4   8   8      421.64      461.24     11.02 o 
  -3   8   8       33.13       21.14      8.75 o 
  -2   8   8       51.88       30.99      9.03 o 
  -1   8   8      137.04      136.13     10.27 o 
   0   8   8       97.95       78.85      8.87 o 
   1   8   8      446.97      555.51     16.27 o 
   2   8   8        0.37      -11.51     13.41 o 
   3   8   8       43.91       39.31     15.79 o 
  -3   9   8       20.17       22.47     10.52 o 
  -2   9   8        6.06       -8.71      8.71 o 
  -1   9   8        1.11       -5.32      9.97 o 
   0   9   8       33.50       27.33      9.97 o 
 -10   1   9      627.67      651.25     17.05 o 
  -9   1   9       57.85       66.39     10.42 o 
  -8   1   9      534.05      513.55     10.26 o 
  -7   1   9       18.97        2.00      6.82 o 
  -6   1   9      532.75      556.19     10.70 o 
  -5   1   9     1012.96     1113.91     10.25 o 
  -4   1   9     2815.83     2989.15     21.47 o 
  -3   1   9        6.86        2.12      4.37 o 
  -2   1   9      641.53      668.58      8.23 o 
  -1   1   9      577.87      665.43      8.47 o 
   0   1   9     2962.98     3202.08     24.46 o 
   1   1   9     7333.96     7832.60     54.66 o 
   2   1   9     2005.85     2110.00     17.83 o 
   3   1   9      613.71      640.51      8.92 o 
   4   1   9      299.21      301.86      7.16 o 
   5   1   9      119.88      111.79      6.54 o 
   6   1   9     1366.34     1335.55     14.50 o 
   7   1   9      310.67      300.93      8.53 o 
 -10   2   9       52.36       46.29     11.22 o 
  -9   2   9       69.21       38.89      9.56 o 
  -8   2   9      159.73      135.67      9.57 o 
  -7   2   9       45.50       31.63      6.72 o 
  -6   2   9        7.60       -5.57      5.57 o 
  -5   2   9       66.00       65.76      5.50 o 
  -4   2   9        3.18       10.42      4.17 o 
  -3   2   9      166.95      174.83      7.92 o 
  -2   2   9        2.78       -7.79      7.79 o 
  -1   2   9     1418.85     1395.02     11.24 o 
   0   2   9       56.51       65.79      4.33 o 
   1   2   9      129.13      150.92      5.25 o 
   2   2   9      289.84      257.25      6.28 o 
   3   2   9     1205.59     1136.87     12.18 o 
   4   2   9      998.01      997.53     11.50 o 
   5   2   9       73.08       40.84      6.01 o 
   6   2   9       38.49       46.56      7.89 o 
   7   2   9      133.86      142.31     11.70 o 
 -10   3   9        0.33      -12.38     12.38 o 
  -9   3   9       57.47       25.42     12.15 o 
  -8   3   9      208.12      189.09     10.01 o 
  -7   3   9      478.83      506.37      8.96 o 
  -6   3   9      281.23      245.00      7.78 o 
  -5   3   9      146.76      135.01      5.88 o 
  -4   3   9        3.21       -4.18      4.18 o 
  -3   3   9      170.77      164.22      5.68 o 
  -2   3   9     1683.11     1653.85     24.21 o 
  -1   3   9      175.42      176.88      7.24 o 
   0   3   9      122.61      120.85      4.69 o 
   1   3   9        8.78       -2.40      4.14 o 
   2   3   9      670.20      674.77     10.78 o 
   3   3   9      127.89      109.34      7.26 o 
   4   3   9      497.75      527.65     10.81 o 
   5   3   9       40.65       17.22      7.67 o 
   6   3   9      489.67      522.90     14.35 o 
   7   3   9      243.95      229.71     13.03 o 
  -9   4   9       98.47       71.45      9.98 o 
  -8   4   9      432.32      459.86     11.35 o 
  -7   4   9      700.51      750.74     11.43 o 
  -6   4   9     1701.19     1783.09     17.27 o 
  -5   4   9      133.62      100.61      6.31 o 
  -4   4   9      308.29      300.46      7.33 o 
  -3   4   9     2434.38     2339.94     21.19 o 
  -2   4   9     4314.20     4150.14     78.85 o 
  -1   4   9     2275.90     2242.34     68.13 o 
   0   4   9       20.84       16.26      6.49 o 
   1   4   9       26.27       31.44      8.29 o 
   2   4   9     1457.43     1556.44     22.46 o 
   3   4   9     1005.04     1056.74     17.86 o 
   4   4   9     1375.28     1328.59     20.08 o 
   5   4   9      690.24      658.96     15.03 o 
   6   4   9       84.26       46.76     10.66 o 
  -9   5   9      146.40      118.53     10.10 o 
  -8   5   9       21.69       10.44      7.35 o 
  -7   5   9      307.85      301.07      9.38 o 
  -6   5   9       51.98       39.04      6.45 o 
  -5   5   9        1.79       -5.09      5.09 o 
  -4   5   9       94.40       69.20      6.34 o 
  -3   5   9        9.64        4.74      4.71 o 
  -2   5   9        0.70       -2.88      7.47 o 
  -1   5   9       26.56       31.28      7.48 o 
   0   5   9      104.47      106.29      8.34 o 
   1   5   9       94.92       91.34     12.74 o 
   2   5   9       49.90       61.61     10.08 o 
   3   5   9      166.84      122.88     15.84 o 
   4   5   9        4.71       -5.30     13.13 o 
   5   5   9        5.49       -9.77      9.77 o 
   6   5   9        0.19      -10.23     10.23 o 
  -8   6   9      242.00      227.65      9.39 o 
  -7   6   9      626.40      649.23     14.34 o 
  -6   6   9       37.09       26.10      6.63 o 
  -5   6   9        0.42       -4.59      5.30 o 
  -4   6   9       77.91       73.22      6.55 o 
  -3   6   9      363.46      406.24     13.40 o 
  -2   6   9      983.48     1042.36     21.94 o 
  -1   6   9      752.91      745.36     24.63 o 
   0   6   9      122.93      116.81     11.58 o 
   1   6   9       10.20       -0.70      8.95 o 
   2   6   9       14.61        5.98     10.27 o 
   3   6   9      217.54      211.34     18.75 o 
   4   6   9      718.66      702.71     23.99 o 
   5   6   9       48.11       23.87     14.56 o 
  -7   7   9       10.27      -11.77     11.77 o 
  -6   7   9        7.40       -4.39      8.18 o 
  -5   7   9      128.50      129.96      8.45 o 
  -4   7   9      425.77      457.02     11.31 o 
  -3   7   9      271.80      300.30     11.30 o 
  -2   7   9       43.06       18.30      8.88 o 
  -1   7   9       89.06       67.23      9.12 o 
   0   7   9      337.36      367.97     24.05 o 
   1   7   9      207.06      219.40     14.53 o 
   2   7   9        8.47      -10.95     10.95 o 
   3   7   9       72.36       45.01     16.84 o 
   4   7   9      239.44      210.03     19.84 o 
  -5   8   9        1.02       -8.53      8.53 o 
  -4   8   9        2.88       13.06      7.79 o 
  -3   8   9       27.63       -2.01      9.43 o 
  -2   8   9      490.25      502.46     13.39 o 
  -1   8   9      158.35      150.52     10.54 o 
   0   8   9       26.34       13.30      9.26 o 
   1   8   9       17.64       47.03     11.67 o 
   2   8   9        4.16        9.00     19.48 o 
 -10   0  10      507.10      499.42     45.28 o 
  -9   0  10      910.16      972.49     27.23 o 
  -8   0  10      171.49      195.90     12.93 o 
  -7   0  10       87.81       72.92     10.61 o 
  -6   0  10       61.52       81.12      9.64 o 
  -5   0  10      211.55      279.78     10.90 o 
  -4   0  10       71.26       83.51      8.51 o 
  -3   0  10      376.05      398.47     11.29 o 
  -2   0  10     1857.99     1913.22     23.67 o 
  -1   0  10       27.37       34.96      7.06 o 
   0   0  10      310.69      358.49     10.15 o 
   1   0  10     2143.31     2449.84     28.53 o 
   2   0  10     3164.95     3343.35     37.02 o 
   3   0  10      356.51      394.42     11.07 o 
   4   0  10      170.99      162.42      9.45 o 
   5   0  10      449.55      449.38     12.44 o 
   6   0  10     2000.74     2090.74     27.85 o 
   7   0  10      730.20      743.05     17.09 o 
 -10   1  10       78.14       94.73     13.26 o 
  -9   1  10      626.98      627.76     14.88 o 
  -8   1  10       56.72       36.23      9.03 o 
  -7   1  10     1942.10     1976.07     19.03 o 
  -6   1  10      530.94      572.27      9.76 o 
  -5   1  10      790.36      804.85     10.79 o 
  -4   1  10      984.55     1030.45     10.53 o 
  -3   1  10      844.40      873.78     10.59 o 
  -2   1  10       12.09        1.54      5.17 o 
  -1   1  10     1283.94     1373.25     13.26 o 
   0   1  10       93.66       91.50      5.61 o 
   1   1  10      599.14      603.10      8.68 o 
   2   1  10      176.93      197.35      6.41 o 
   3   1  10      557.76      555.24      8.82 o 
   4   1  10      430.05      404.55      8.71 o 
   5   1  10       18.71       -6.25      6.25 o 
   6   1  10        1.15       38.31      9.92 o 
   7   1  10        0.97       10.82      7.45 o 
 -10   2  10      541.95      592.95     15.48 o 
  -9   2  10      489.42      526.17     12.75 o 
  -8   2  10     1072.94     1082.51     16.01 o 
  -7   2  10      117.62      136.86      9.16 o 
  -6   2  10      204.21      195.37      7.62 o 
  -5   2  10     2826.39     2990.29     25.10 o 
  -4   2  10     2396.81     2550.01     17.67 o 
  -3   2  10      826.28      880.05      9.64 o 
  -2   2  10      118.86      141.67      6.36 o 
  -1   2  10      300.01      300.33      6.26 o 
   0   2  10       50.14       50.49      5.01 o 
   1   2  10      188.82      197.94      6.47 o 
   2   2  10      279.43      286.53      7.18 o 
   3   2  10       43.36       36.77      5.67 o 
   4   2  10        2.08       -5.92      5.92 o 
   5   2  10      193.76      170.70      8.90 o 
   6   2  10      177.07      157.80     14.73 o 
  -9   3  10      310.65      323.27     12.15 o 
  -8   3  10      115.45      105.51      9.50 o 
  -7   3  10      799.80      823.13     13.61 o 
  -6   3  10      812.96      849.27     12.43 o 
  -5   3  10     1177.08     1171.44     17.49 o 
  -4   3  10      149.87      149.36      5.98 o 
  -3   3  10       32.26       23.84      5.49 o 
  -2   3  10      224.74      199.36      6.40 o 
  -1   3  10     1453.18     1586.28     15.58 o 
   0   3  10      501.13      574.10      8.88 o 
   1   3  10       25.87       19.63      6.29 o 
   2   3  10        0.64       -6.22      6.22 o 
   3   3  10      713.23      721.64     13.66 o 
   4   3  10      647.37      614.17     11.84 o 
   5   3  10      186.30      141.57     10.47 o 
   6   3  10       62.32       66.83     10.77 o 
  -9   4  10       74.33       47.13     10.04 o 
  -8   4  10      214.69      210.99     10.24 o 
  -7   4  10      202.62      174.04     11.28 o 
  -6   4  10       67.23       54.77      7.07 o 
  -5   4  10       31.78       29.79      5.57 o 
  -4   4  10     1186.07     1205.99     15.20 o 
  -3   4  10       59.90       59.74      5.45 o 
  -2   4  10       40.77       43.86      4.72 o 
  -1   4  10      123.71      126.72      7.45 o 
   0   4  10       12.36       -8.53      8.53 o 
   1   4  10      830.72      780.24     18.20 o 
   2   4  10       50.86       10.15     13.72 o 
   3   4  10      115.26       86.28     11.59 o 
   4   4  10       24.86       -3.41     10.25 o 
   5   4  10       39.91       10.95      9.91 o 
   6   4  10      108.79       79.85     13.87 o 
  -8   5  10      448.33      462.26     12.01 o 
  -7   5  10      122.13      128.07      9.04 o 
  -6   5  10      292.17      297.93      8.88 o 
  -5   5  10        9.41      254.13     66.21 o 
  -4   5  10      381.16      357.52      8.68 o 
  -3   5  10        8.22       -7.98      7.98 o 
  -2   5  10      549.74      518.87     16.24 o 
  -1   5  10     1717.35     1762.76     66.35 o 
   0   5  10       66.31       70.07      9.96 o 
   1   5  10     1502.37     1582.09     27.41 o 
   2   5  10       17.80      -14.00     14.00 o 
   3   5  10      441.72      440.06     20.14 o 
   4   5  10      699.59      760.15     19.47 o 
   5   5  10      130.08      116.44     13.49 o 
  -7   6  10      634.04      641.02     11.24 o 
  -6   6  10       56.84       41.68      9.25 o 
  -5   6  10      105.06       95.45      7.99 o 
  -4   6  10     1028.24     1000.76     28.83 o 
  -3   6  10      910.52      939.32     16.11 o 
  -2   6  10        0.67       -2.92      8.29 o 
  -1   6  10       52.47       46.26      8.49 o 
   0   6  10       54.03       54.85     10.26 o 
   1   6  10      258.15      260.46     17.53 o 
   2   6  10        0.60      -13.18     13.18 o 
   3   6  10        0.22      -15.45     15.45 o 
   4   6  10        0.18      -15.10     15.10 o 
  -6   7  10      601.16      685.27     17.98 o 
  -5   7  10      258.35      236.00      9.74 o 
  -4   7  10       30.22       10.39      7.99 o 
  -3   7  10      208.85      233.62     11.27 o 
  -2   7  10       89.16       98.21     11.34 o 
  -1   7  10      179.72      157.68     15.68 o 
   0   7  10      140.24      131.58     13.81 o 
   1   7  10       29.68       25.95     17.76 o 
   2   7  10       54.45       22.73     15.17 o 
  -3   8  10      345.14      423.50     14.45 o 
  -2   8  10      143.94      139.15     11.25 o 
  -1   8  10      203.12      192.83     14.11 o 
   0   8  10       53.52       62.48     14.84 o 
  -9   1  11      581.66      620.18     15.17 o 
  -8   1  11     2412.49     2535.96     26.85 o 
  -7   1  11      946.95     1052.31     13.71 o 
  -6   1  11     2628.73     2700.13     23.50 o 
  -5   1  11       65.29       73.71      6.58 o 
  -4   1  11      359.01      372.15      7.38 o 
  -3   1  11       56.73       61.72      6.16 o 
  -2   1  11      108.46      137.25      6.43 o 
  -1   1  11       46.57       34.89      5.48 o 
   0   1  11     1044.29     1054.20     11.78 o 
   1   1  11       67.48       65.68      5.87 o 
   2   1  11      251.17      269.89      7.28 o 
   3   1  11       66.26       45.72      6.13 o 
   4   1  11      118.41       90.56      8.44 o 
   5   1  11        6.06       -6.59      6.59 o 
   6   1  11      689.32      712.03     13.41 o 
  -9   2  11      113.53      120.12     13.35 o 
  -8   2  11        0.81       -8.63      8.63 o 
  -7   2  11      671.93      691.92     13.02 o 
  -6   2  11       80.93       92.62      7.17 o 
  -5   2  11       16.02       21.62      6.24 o 
  -4   2  11     2151.00     2204.02     17.65 o 
  -3   2  11      233.76      237.37      7.22 o 
  -2   2  11      122.56      146.31      7.62 o 
  -1   2  11       57.52       57.38      5.75 o 
   0   2  11     1039.86     1116.60     12.22 o 
   1   2  11      324.95      330.74      8.05 o 
   2   2  11        7.46       -1.23      5.43 o 
   3   2  11      143.30      124.85      7.65 o 
   4   2  11     2874.60     2880.12     30.33 o 
   5   2  11      697.17      688.95     14.21 o 
   6   2  11        2.22      -11.13     11.13 o 
  -9   3  11       10.64        8.91      9.65 o 
  -8   3  11       33.29       12.58      8.90 o 
  -7   3  11      106.23      111.41      9.53 o 
  -6   3  11        1.07       -7.39      7.39 o 
  -5   3  11      236.32      217.58      8.71 o 
  -4   3  11       42.07       29.92      5.68 o 
  -3   3  11       86.85       76.07      6.18 o 
  -2   3  11       75.81       68.98      5.97 o 
  -1   3  11      750.15      757.68     12.15 o 
   0   3  11      360.33      361.46      9.63 o 
   1   3  11      562.56      530.70     10.93 o 
   2   3  11      920.65      923.22     17.24 o 
   3   3  11        4.73       -7.93      7.93 o 
   4   3  11      227.30      220.14     12.04 o 
   5   3  11       30.92       31.80      9.89 o 
  -8   4  11      171.14      135.31     10.38 o 
  -7   4  11        1.69       -8.06      8.06 o 
  -6   4  11      987.04      998.43     14.57 o 
  -5   4  11     1155.59     1146.42     13.33 o 
  -4   4  11      315.01      315.98      8.81 o 
  -3   4  11       15.44       -0.71      5.83 o 
  -2   4  11      169.42      145.04      6.80 o 
  -1   4  11      324.33      319.61     10.39 o 
   0   4  11      192.39      188.35     10.92 o 
   1   4  11        1.43      -10.09     10.09 o 
   2   4  11      422.87      425.78     17.76 o 
   3   4  11      201.17      174.45     11.61 o 
   4   4  11      211.06      210.35     12.32 o 
   5   4  11       41.51       15.08     10.35 o 
  -8   5  11       35.70       16.45     23.58 o 
  -7   5  11       82.80       54.10     11.52 o 
  -6   5  11       19.05       -9.08      9.08 o 
  -5   5  11        6.83       -3.45      6.09 o 
  -4   5  11       31.61       24.74      6.04 o 
  -3   5  11        0.43       -7.07      7.07 o 
  -2   5  11      267.76      276.90     12.94 o 
  -1   5  11      220.72      187.08     18.41 o 
   0   5  11      142.32      106.56     19.36 o 
   1   5  11      336.87      335.70     18.18 o 
   2   5  11      534.26      540.88     30.56 o 
   3   5  11       63.76       35.64     16.41 o 
   4   5  11        5.69      -12.02     12.02 o 
  -6   6  11       60.99       66.42     10.98 o 
  -5   6  11      237.27      239.88      9.91 o 
  -4   6  11       78.32       52.67      8.02 o 
  -3   6  11       44.29       28.48     11.31 o 
  -2   6  11       33.88       23.64     14.55 o 
  -1   6  11      399.98      411.25     22.86 o 
   0   6  11       25.03       18.37     15.29 o 
   1   6  11       16.51        2.18     14.93 o 
   2   6  11       75.68       50.76     17.64 o 
   3   6  11       33.58       12.45     15.71 o 
  -5   7  11        0.17      -11.09     11.09 o 
  -4   7  11       62.65       37.44      9.14 o 
  -3   7  11      433.81      438.22     14.81 o 
  -2   7  11      140.62      130.93     19.31 o 
  -1   7  11      556.14      557.35     58.45 o 
   0   7  11        5.66      -12.22     15.94 o 
   1   7  11      628.63      659.16     25.83 o 
  -9   0  12        7.06       -8.60     17.19 o 
  -8   0  12      981.84      955.26     26.68 o 
  -7   0  12      943.29     1027.98     21.08 o 
  -6   0  12     1587.16     1657.01     24.64 o 
  -5   0  12      600.86      643.70     14.93 o 
  -4   0  12      559.89      540.59     14.01 o 
  -3   0  12      406.10      397.69     12.38 o 
  -2   0  12      956.77      993.81     16.92 o 
  -1   0  12     2189.97     2311.95     28.48 o 
   0   0  12        2.88       -7.31      7.31 o 
   1   0  12      200.51      225.90     10.54 o 
   2   0  12     1059.19     1154.93     18.67 o 
   3   0  12     1744.96     1837.89     25.27 o 
   4   0  12      191.85      134.90     10.79 o 
   5   0  12      160.94      105.47     11.49 o 
  -9   1  12       12.62       -5.37     10.84 o 
  -8   1  12        0.27       -9.11      9.11 o 
  -7   1  12       92.20       73.88      9.12 o 
  -6   1  12        0.58        3.60      6.80 o 
  -5   1  12       31.79       23.43      8.25 o 
  -4   1  12       54.08       31.17      5.64 o 
  -3   1  12        5.91       -5.89      5.89 o 
  -2   1  12      774.32      784.17     10.63 o 
  -1   1  12      385.12      404.83      8.13 o 
   0   1  12      139.10      156.39      6.87 o 
   1   1  12        1.82       -5.88      5.88 o 
   2   1  12      194.06      230.83      7.67 o 
   3   1  12       34.69       32.57      6.76 o 
   4   1  12       73.93       60.14      8.17 o 
   5   1  12       33.39       14.53      8.37 o 
  -9   2  12       18.73        5.03     18.67 o 
  -8   2  12        2.52       -8.92      8.92 o 
  -7   2  12      302.60      297.26     10.82 o 
  -6   2  12      608.31      580.67     12.29 o 
  -5   2  12      721.57      680.53     10.99 o 
  -4   2  12      114.80       90.69      6.43 o 
  -3   2  12      925.74      923.30     11.81 o 
  -2   2  12       84.25       75.52      7.62 o 
  -1   2  12       20.96        5.70      5.74 o 
   0   2  12      383.86      421.03      8.56 o 
   1   2  12      737.82      770.62     11.73 o 
   2   2  12     1339.36     1425.44     16.41 o 
   3   2  12       26.68       -5.59      8.09 o 
   4   2  12      265.02      249.11     11.40 o 
   5   2  12      117.18      105.74     11.45 o 
  -8   3  12       61.75       39.74      9.82 o 
  -7   3  12       29.18       -8.49      8.49 o 
  -6   3  12      221.27      215.11      9.64 o 
  -5   3  12      775.94      765.01     13.13 o 
  -4   3  12      301.98      294.01      9.30 o 
  -3   3  12      255.27      237.95      7.67 o 
  -2   3  12      164.47      142.68      7.20 o 
  -1   3  12      140.67      118.86      8.53 o 
   0   3  12      194.61      195.44      9.46 o 
   1   3  12      493.06      508.16     11.50 o 
   2   3  12        4.36       -7.50      9.09 o 
   3   3  12      544.51      552.80     20.38 o 
   4   3  12      257.76      266.99     12.83 o 
  -8   4  12       34.35       17.70     23.93 o 
  -7   4  12       25.86       -0.05      8.71 o 
  -6   4  12       63.56       47.97      8.40 o 
  -5   4  12      196.69      153.53      8.33 o 
  -4   4  12        0.02       -6.64      6.64 o 
  -3   4  12       66.84       44.55      7.31 o 
  -2   4  12      174.09      111.76     13.13 o 
  -1   4  12      705.85      699.40     13.80 o 
   0   4  12      316.94      333.90     19.18 o 
   1   4  12       43.02       27.04     10.07 o 
   2   4  12       23.40        8.94      9.38 o 
   3   4  12      125.90      121.51     11.15 o 
   4   4  12      111.02       88.94     15.30 o 
  -7   5  12       19.74      -10.22     19.72 o 
  -6   5  12        0.87       -7.64      7.64 o 
  -5   5  12      357.31      316.38     12.66 o 
  -4   5  12      323.45      287.07     11.21 o 
  -3   5  12      318.27      275.14     13.05 o 
  -2   5  12        8.60      -13.81     13.81 o 
  -1   5  12      980.00      978.45     18.19 o 
   0   5  12      620.62      648.11     31.09 o 
   1   5  12      501.40      541.02     21.63 o 
   2   5  12      458.84      466.76     21.12 o 
  -5   6  12        3.00       -7.96      7.96 o 
  -4   6  12        2.03       -8.04      8.04 o 
  -3   6  12      150.70      121.27     12.79 o 
  -2   6  12       75.41       90.95     16.41 o 
  -1   6  12        0.39      -18.44     18.44 o 
   0   6  12       18.19       -6.33     15.51 o 
   1   6  12      273.62      268.87     19.58 o 
  -8   1  13      200.28      178.92     11.65 o 
  -7   1  13      679.43      690.09     14.03 o 
  -6   1  13      910.30      856.75     13.70 o 
  -5   1  13        6.32       -1.32      7.39 o 
  -4   1  13       57.47       25.41      7.26 o 
  -3   1  13      619.84      595.48     16.93 o 
  -2   1  13     1659.91     1679.49     16.91 o 
  -1   1  13     1911.60     1977.56     19.12 o 
   0   1  13      304.88      298.61      9.00 o 
   1   1  13       74.59       56.14      7.33 o 
   2   1  13      322.03      339.00     10.54 o 
   3   1  13        2.08       -7.25      7.75 o 
   4   1  13      401.54      397.79     11.46 o 
  -8   2  13      315.75      282.48     14.29 o 
  -7   2  13      136.40      135.44     11.08 o 
  -6   2  13        0.10        0.33      8.27 o 
  -5   2  13      571.34      523.15     11.97 o 
  -4   2  13      632.93      599.70     10.21 o 
  -3   2  13      875.46      880.20     12.22 o 
  -2   2  13      316.12      311.65     10.14 o 
  -1   2  13       23.85       13.02      7.08 o 
   0   2  13      116.68      136.45      8.43 o 
   1   2  13      212.92      226.65     14.02 o 
   2   2  13      539.19      573.80     13.57 o 
   3   2  13       70.60       49.20      8.81 o 
  -7   3  13      108.63       44.40      9.76 o 
  -6   3  13      809.12      754.66     13.87 o 
  -5   3  13       87.27      104.43      8.87 o 
  -4   3  13      128.44      115.05     11.67 o 
  -3   3  13       52.58        3.30      9.34 o 
  -2   3  13      804.56      850.78     13.47 o 
  -1   3  13       17.64       17.99      9.67 o 
   0   3  13      180.14      200.12     12.46 o 
   1   3  13       17.24        3.30     10.33 o 
   2   3  13      620.49      670.63     19.40 o 
   3   3  13      130.69       97.67     11.24 o 
  -6   4  13      129.43      105.39      9.78 o 
  -5   4  13      638.48      568.13     10.78 o 
  -4   4  13     1156.55     1071.67     15.26 o 
  -3   4  13      598.31      527.34     12.54 o 
  -2   4  13       66.71       66.17     10.45 o 
  -1   4  13       26.73       -0.08      9.72 o 
   0   4  13      560.55      626.74     24.66 o 
   1   4  13      615.59      692.62     29.36 o 
   2   4  13      343.11      393.07     14.34 o 
  -5   5  13        0.12       -8.34      8.34 o 
  -4   5  13        0.54       -8.90      8.90 o 
  -3   5  13       13.03       -9.72      9.72 o 
  -2   5  13        0.42       -9.41      9.41 o 
  -1   5  13        1.44       -9.92      9.92 o 
   0   5  13       73.73       59.65     24.02 o 
   1   5  13       29.61       29.56     13.17 o 
  -7   0  14      324.74      338.12     14.79 o 
  -6   0  14      415.51      356.73     14.42 o 
  -5   0  14     1065.28     1087.37     20.50 o 
  -4   0  14      480.64      457.54     14.97 o 
  -2   0  14     2017.24     2097.09     28.55 o 
  -1   0  14     1361.70     1451.03     22.38 o 
   0   0  14      629.36      639.50     15.22 o 
   1   0  14        3.22       -9.06      9.06 o 
   2   0  14        0.45      -10.25     10.25 o 
  -7   1  14      167.33      181.54     11.29 o 
  -6   1  14        2.69       10.15      8.83 o 
  -5   1  14       95.63       95.31      8.62 o 
  -4   1  14        0.28       -6.73      6.73 o 
  -3   1  14      368.53      335.13      9.44 o 
  -2   1  14      265.55      268.77      9.35 o 
  -1   1  14        0.09       10.89      7.23 o 
   0   1  14       15.60        8.25      7.63 o 
   1   1  14      119.61      115.22      9.33 o 
   2   1  14      148.59      126.63      9.99 o 
  -6   2  14      521.83      501.27     12.78 o 
  -5   2  14      184.84      176.94     10.52 o 
  -4   2  14      205.57      169.45      9.95 o 
  -3   2  14       73.40       49.85      8.72 o 
  -2   2  14        5.97       -8.69      8.69 o 
  -1   2  14      385.03      389.87     12.36 o 
   0   2  14      517.79      528.14     13.59 o 
   1   2  14       33.34       26.56      8.85 o 
   2   2  14      214.87      199.32     10.58 o 
  -6   3  14       22.42        5.36      9.78 o 
  -5   3  14      263.05      232.83     10.71 o 
  -4   3  14      748.70      725.35     16.09 o 
  -3   3  14      929.02      915.43     14.89 o 
  -2   3  14      111.98       67.67     19.03 o 
  -1   3  14       80.17       56.23     11.00 o 
   0   3  14       59.71       59.26     13.00 o 
   1   3  14      548.39      614.82     41.56 o 
  -5   4  14        0.58       -6.29     14.47 o 
  -4   4  14       50.17       31.51      7.45 o 
  -3   4  14       94.95       87.42     12.06 o 
  -2   4  14        7.49      -10.27     10.50 o 
  -1   4  14       48.85       18.79     10.91 o 
   0   4  14       14.31        8.39     12.70 o 
  -5   1  15       14.64        0.34      8.58 o 
  -4   1  15      217.97      183.27      9.41 o 
  -3   1  15       73.47       43.21      8.18 o 
  -2   1  15      152.29      152.19     10.37 o 
  -1   1  15      155.38      157.62     10.19 o 
   0   1  15     1134.38     1181.66     21.40 o 
  -4   2  15      893.97      865.03     13.60 o 
  -3   2  15      577.00      520.39     13.13 o 
  -2   2  15      378.37      379.40     18.76 o 
  -1   2  15        1.80      -10.23     10.23 o 
   0   2  15       51.34       60.28     24.88 o 
  -3   3  15        5.87      -10.57     22.45 o 
  -2   3  15       37.86        9.03     23.93 o 
                                                 
